# Supplementary material for: Methyl 2-(2-{[(benz­yloxy)carbon­yl]amino}­propan-2-yl)-5-hy­droxy-6-meth­oxy­pyrimidine-4-carboxyl­ate
Source: Acta Crystallogr Sect E Struct Rep Online. 2011 May 7;67(Pt 6):o1335. doi: 10.1107/S160053681101628X (PMC3120492; doi:10.1107/S160053681101628X)
Supplement: Supplementary file 1 [file e-67-o1335-sup1.cif]

##############################################################################
#                                                                            #
# This CIF contains the data in a paper accepted for publication in          #
# Acta Crystallographica Section E. It conforms to the requirements of       #
# Notes for Authors for Acta Crystallographica Section E, and has been       #
# peer reviewed under the auspices of the IUCr Commission on Journals.       #
#                                                                            #
# Full details of the Crystallographic Information File format               #
# are given in the paper "The Crystallographic Information File (CIF):       #
# a New Standard Archive File for Crystallography" by S. R. Hall, F. H.      #
# Allen and I. D. Brown [Acta Cryst. (1991), A47, 655-685].                  #
#                                                                            #
# The current version of the core CIF dictionary is obtainable from          #
# ftp://ftp.iucr.org/pub/cif_core.dic.                                       #
#                                                                            #
# Software is freely available for graphical display of the structure(s)     #
# in this CIF. For information consult the CIF software page                 #
# http://www.iucr.org/resources/cif/software.                                #
#                                                                            #
# This file may be used for bona fide research purposes within the           #
# scientific community so long as proper attribution is given to the journal # 
# article from which it was obtained.                                        #
#                                                                            #
##############################################################################
data_global
_audit_creation_method     SHELXL-97
_journal_data_validation_number     ?
_journal_date_recd_electronic     2011-04-03
_journal_date_accepted     2011-04-29
_journal_name_full     'Acta Crystallographica, Section E'
_journal_year     2011
_journal_volume     67
_journal_issue      6
_journal_page_first     o1335
_journal_page_last     o1335
_journal_paper_category     QO
_journal_coeditor_code     HG5023
_publ_contact_author_name     'Zhenhua Shang  '
_publ_contact_author_address
;College of Chemical and Pharmaceutical Engineering,
Hebei University of Science and Technology,
Shijiazhuang 050018,
People's Republic of China
;
_publ_contact_author_email     zhenhuashang@yahoo.com.cn
_publ_contact_author_fax     ?
_publ_contact_author_phone     ?
_publ_section_title
;\
Methyl
2-(2-{[(benzyloxy)carbonyl]amino}propan-2-yl)-5-hydroxy-6-methoxypyrimidine-\
4-carboxylate
;
loop_
    _publ_author_name
    _publ_author_footnote
    _publ_author_address
    'Zhenhua Shang' .
;
College of Chemical and Pharmaceutical Engineering,
Hebei University of Science and Technology,
Shijiazhuang 050018,
People's Republic of China
;
    'Shan Qi' .
;
College of Chemical and Pharmaceutical Engineering,
Hebei University of Science and Technology,
Shijiazhuang 050018,
People's Republic of China
;
    'Xiao Tao' .
;
College of Chemical and Pharmaceutical Engineering,
Hebei University of Science and Technology,
Shijiazhuang 050018,
People's Republic of China
;
    'Guangbo Zhang' .
;
College of Chemical and Pharmaceutical Engineering,
Hebei University of Science and Technology,
Shijiazhuang 050018,
People's Republic of China
;
data_I
_chemical_name_systematic
;
Methyl 2-(2-{[(benzyloxy)carbonyl]amino}propan-2-yl)-
5-hydroxy-6-methoxypyrimidine-4-carboxylate
;
_chemical_name_common     ?
_chemical_formula_moiety     'C18 H21 N3 O6'
_chemical_formula_sum     'C18 H21 N3 O6'
_chemical_formula_structural     ?
_chemical_formula_analytical     ?
_chemical_formula_iupac     'C18 H21 N3 O6'
_chemical_formula_weight     375.38
_symmetry_cell_setting     monoclinic
_symmetry_space_group_name_H-M     'P 21'
_symmetry_space_group_name_Hall     'P 2yb'
loop_
    _symmetry_equiv_pos_as_xyz
    'x, y, z'
    '-x, y+1/2, -z'
_cell_length_a     8.5313(17)
_cell_length_b     6.5413(13)
_cell_length_c     16.167(3)
_cell_angle_alpha     90.00
_cell_angle_beta     97.37(3)
_cell_angle_gamma     90.00
_cell_volume     894.7(3)
_cell_formula_units_Z     2
_cell_measurement_reflns_used     3543
_cell_measurement_theta_min     2.3
_cell_measurement_theta_max     27.5
_cell_measurement_temperature     113(2)
_exptl_crystal_description     plate
_exptl_crystal_colour     colorless
_exptl_crystal_size_max     0.20
_exptl_crystal_size_mid     0.16
_exptl_crystal_size_min     0.12
_exptl_crystal_density_diffrn     1.393
_exptl_crystal_density_meas     ?
_exptl_crystal_density_method     'not measured'
_exptl_crystal_F_000     396
_exptl_absorpt_coefficient_mu     0.106
_exptl_absorpt_correction_type     multi-scan
_exptl_absorpt_process_details     '(SADABS; Bruker, 1997)'
_exptl_absorpt_correction_T_min     0.9791
_exptl_absorpt_correction_T_max     0.9874
_exptl_special_details
;
1<i>H</i>-NMR (500 MHz, CDCl3) 1.72(s, 6H), 3.66(s, 3H), 3.97(s, 3H), 5.03(s,
2H), 5.28 (s, 1H), 7.02--7.32(m, 5H, J=75 Hz), 10.39(s, 1H).
;
_diffrn_ambient_temperature     113(2)
_diffrn_radiation_type     MoK\a
_diffrn_radiation_wavelength     0.71073
_diffrn_radiation_source     'rotating anode'
_diffrn_radiation_monochromator     confocal
_diffrn_measurement_device_type     'Bruker SMART CCD area-detector'
_diffrn_measurement_method     '\w and \f'
_diffrn_detector_area_resol_mean     7.31
_diffrn_reflns_number     7509
_diffrn_reflns_av_R_equivalents     0.0443
_diffrn_reflns_av_sigmaI/netI     0.0517
_diffrn_reflns_theta_min     2.54
_diffrn_reflns_theta_max     27.85
_diffrn_reflns_theta_full     27.85
_diffrn_measured_fraction_theta_max     0.983
_diffrn_measured_fraction_theta_full     0.983
_diffrn_reflns_limit_h_min     -10
_diffrn_reflns_limit_h_max     11
_diffrn_reflns_limit_k_min     -7
_diffrn_reflns_limit_k_max     8
_diffrn_reflns_limit_l_min     -21
_diffrn_reflns_limit_l_max     20
_diffrn_standards_number     0
_diffrn_standards_interval_count     0
_diffrn_standards_interval_time     0
_diffrn_standards_decay_%     0
_refine_special_details
;
Refinement of <i>F</i>^2^ against ALL reflections. The weighted <i>R</i>-factor
<i>wR</i> and goodness of fit <i>S</i> are based on <i>F</i>^2^, conventional
<i>R</i>-factors <i>R</i> are based on <i>F</i>, with <i>F</i> set to zero for
negative <i>F</i>^2^. The threshold expression of <i>F</i>^2^ >
\s(<i>F</i>^2^) is used only for calculating <i>R</i>-factors(gt) <i>etc</i>.
and is not relevant to the choice of reflections for refinement.
<i>R</i>-factors based on <i>F</i>^2^ are statistically about twice as large
as those based on <i>F</i>, and <i>R</i>- factors based on ALL data will be
even larger.
;
_reflns_number_total     2281
_reflns_number_gt     1854
_reflns_threshold_expression     I>2\s(I)
_refine_ls_structure_factor_coef     Fsqd
_refine_ls_matrix_type     full
_refine_ls_R_factor_all     0.0513
_refine_ls_R_factor_gt     0.0393
_refine_ls_wR_factor_gt     0.0828
_refine_ls_wR_factor_ref     0.0883
_refine_ls_goodness_of_fit_ref     1.010
_refine_ls_restrained_S_all     1.010
_refine_ls_number_reflns     2281
_refine_ls_number_parameters     256
_refine_ls_number_restraints     1
_refine_ls_hydrogen_treatment     mixed
_refine_ls_weighting_scheme     calc
_refine_ls_weighting_details
         'calc w=1/[\s^2^(Fo^2^)+(0.0491P)^2^+0.0000P] where P=(Fo^2^+2Fc^2^)/3'
_atom_sites_solution_hydrogens     geom
_atom_sites_solution_primary     direct
_atom_sites_solution_secondary     difmap
_refine_ls_shift/su_max     0.001
_refine_ls_shift/su_mean     0.000
_refine_diff_density_max     0.251
_refine_diff_density_min     -0.212
_refine_ls_extinction_method     none
_refine_ls_extinction_coef     ?
_refine_ls_abs_structure_details     'None, Friedel Pairs merged'
_refine_ls_abs_structure_Flack     ?
loop_
    _atom_type_symbol
    _atom_type_description
    _atom_type_scat_dispersion_real
    _atom_type_scat_dispersion_imag
    _atom_type_scat_source
    'C' 'C' 0.0033 0.0000
                         'International Tables Vol C Tables 4.2.6.8 and 6.1.1.4'
    'H' 'H' 0.0000 0.0000
                         'International Tables Vol C Tables 4.2.6.8 and 6.1.1.4'
    'N' 'N' 0.0061 0.0000
                         'International Tables Vol C Tables 4.2.6.8 and 6.1.1.4'
    'O' 'O' 0.0106 0.0000
                         'International Tables Vol C Tables 4.2.6.8 and 6.1.1.4'
_computing_data_collection     'SMART (Bruker, 1997)'
_computing_cell_refinement     'SMART (Bruker, 1997)'
_computing_data_reduction     'SAINT (Bruker, 1997)'
_computing_structure_solution     'SHELXS97 (Sheldrick, 2008)'
_computing_structure_refinement     'SHELXL97 (Sheldrick, 2008)'
_computing_molecular_graphics     'SHELXTL (Sheldrick, 2008)'
_computing_publication_material     'SHELXTL (Sheldrick, 2008)'
loop_
    _atom_site_type_symbol
    _atom_site_label
    _atom_site_fract_x
    _atom_site_fract_y
    _atom_site_fract_z
    _atom_site_U_iso_or_equiv
    _atom_site_adp_type
    _atom_site_calc_flag
    _atom_site_refinement_flags
    _atom_site_occupancy
    _atom_site_symmetry_multiplicity
    _atom_site_disorder_assembly
    _atom_site_disorder_group
    N N1 0.7129(2) 0.6028(3) 0.89047(10) 0.0184(4) Uani d . 1 1 . .
    N N2 0.4395(2) 0.6250(3) 0.83861(10) 0.0192(4) Uani d . 1 1 . .
    N N3 0.4877(2) 0.4973(3) 0.68708(11) 0.0210(4) Uani d . 1 1 . .
    H H3 0.427(3) 0.599(5) 0.6595(17) 0.043(8) Uiso d . 1 1 . .
    O O1 0.25348(16) 0.6638(3) 0.92818(9) 0.0220(4) Uani d . 1 1 . .
    O O2 0.46916(18) 0.6583(3) 1.06058(9) 0.0219(4) Uani d . 1 1 . .
    H H2 0.547(3) 0.670(6) 1.1011(18) 0.050(9) Uiso d . 1 1 . .
    O O3 0.77719(17) 0.6582(3) 1.11167(8) 0.0244(4) Uani d . 1 1 . .
    O O4 0.94697(16) 0.6036(3) 1.01878(9) 0.0231(4) Uani d . 1 1 . .
    O O5 0.4667(2) 0.2009(2) 0.76039(9) 0.0259(4) Uani d . 1 1 . .
    O O6 0.26425(19) 0.3210(3) 0.66809(10) 0.0287(4) Uani d . 1 1 . .
    C C1 0.5941(2) 0.6005(3) 0.82953(12) 0.0185(5) Uani d . 1 1 . .
    C C2 0.4043(2) 0.6444(3) 0.91420(12) 0.0183(4) Uani d . 1 1 . .
    C C3 0.5207(2) 0.6435(3) 0.98553(12) 0.0174(4) Uani d . 1 1 . .
    C C4 0.6744(2) 0.6263(3) 0.96913(12) 0.0174(4) Uani d . 1 1 . .
    C C5 0.1359(2) 0.6528(4) 0.85502(12) 0.0240(5) Uani d . 1 1 . .
    H H5A 0.1437 0.7746 0.8205 0.036 Uiso calc R 1 1 . .
    H H5B 0.0302 0.6460 0.8725 0.036 Uiso calc R 1 1 . .
    H H5C 0.1544 0.5304 0.8227 0.036 Uiso calc R 1 1 . .
    C C6 0.8042(2) 0.6304(4) 1.04017(12) 0.0193(4) Uani d . 1 1 . .
    C C7 1.0779(3) 0.6187(4) 1.08615(13) 0.0258(5) Uani d . 1 1 . .
    H H7A 1.0933 0.7620 1.1029 0.039 Uiso calc R 1 1 . .
    H H7B 1.1745 0.5663 1.0669 0.039 Uiso calc R 1 1 . .
    H H7C 1.0537 0.5379 1.1340 0.039 Uiso calc R 1 1 . .
    C C8 0.6296(3) 0.5754(3) 0.73967(13) 0.0197(5) Uani d . 1 1 . .
    C C9 0.7695(3) 0.4322(4) 0.73342(14) 0.0261(6) Uani d . 1 1 . .
    H H9A 0.7435 0.2947 0.7515 0.039 Uiso calc R 1 1 . .
    H H9B 0.8627 0.4831 0.7693 0.039 Uiso calc R 1 1 . .
    H H9C 0.7920 0.4271 0.6755 0.039 Uiso calc R 1 1 . .
    C C10 0.6641(3) 0.7866(4) 0.70588(15) 0.0285(6) Uani d . 1 1 . .
    H H10A 0.6796 0.7750 0.6470 0.043 Uiso calc R 1 1 . .
    H H10B 0.7600 0.8422 0.7378 0.043 Uiso calc R 1 1 . .
    H H10C 0.5749 0.8780 0.7111 0.043 Uiso calc R 1 1 . .
    C C11 0.4121(3) 0.3289(4) 0.71076(12) 0.0211(5) Uani d . 1 1 . .
    C C12 0.1749(3) 0.1388(4) 0.67933(14) 0.0313(6) Uani d . 1 1 . .
    H H12A 0.0616 0.1746 0.6762 0.038 Uiso calc R 1 1 . .
    H H12B 0.2092 0.0820 0.7355 0.038 Uiso calc R 1 1 . .
    C C13 0.1953(3) -0.0221(4) 0.61451(14) 0.0248(5) Uani d . 1 1 . .
    C C14 0.3061(3) -0.0041(5) 0.55949(14) 0.0322(6) Uani d . 1 1 . .
    H H14 0.3742 0.1112 0.5625 0.039 Uiso calc R 1 1 . .
    C C15 0.3181(3) -0.1545(5) 0.49977(15) 0.0399(7) Uani d . 1 1 . .
    H H15 0.3942 -0.1411 0.4621 0.048 Uiso calc R 1 1 . .
    C C16 0.2197(4) -0.3238(5) 0.49494(16) 0.0427(7) Uani d . 1 1 . .
    H H16 0.2290 -0.4268 0.4544 0.051 Uiso calc R 1 1 . .
    C C17 0.1087(3) -0.3423(5) 0.54905(15) 0.0379(7) Uani d . 1 1 . .
    H H17 0.0401 -0.4572 0.5455 0.046 Uiso calc R 1 1 . .
    C C18 0.0970(3) -0.1928(4) 0.60889(14) 0.0293(6) Uani d . 1 1 . .
    H H18 0.0209 -0.2072 0.6465 0.035 Uiso calc R 1 1 . .
loop_
    _atom_site_aniso_label
    _atom_site_aniso_U_11
    _atom_site_aniso_U_22
    _atom_site_aniso_U_33
    _atom_site_aniso_U_12
    _atom_site_aniso_U_13
    _atom_site_aniso_U_23
    N1 0.0175(9) 0.0203(10) 0.0177(8) 0.0002(8) 0.0028(7) -0.0018(7)
    N2 0.0165(9) 0.0218(9) 0.0190(8) 0.0010(8) 0.0020(7) -0.0023(8)
    N3 0.0206(10) 0.0237(10) 0.0178(9) 0.0015(8) -0.0011(7) 0.0003(8)
    O1 0.0129(8) 0.0321(9) 0.0211(7) 0.0017(7) 0.0021(6) -0.0023(7)
    O2 0.0196(8) 0.0282(9) 0.0176(7) 0.0007(7) 0.0020(6) -0.0022(7)
    O3 0.0215(8) 0.0348(10) 0.0170(7) 0.0017(8) 0.0035(6) -0.0023(7)
    O4 0.0126(8) 0.0357(10) 0.0209(7) -0.0004(7) 0.0014(6) -0.0023(7)
    O5 0.0303(10) 0.0250(9) 0.0225(8) 0.0032(7) 0.0037(7) 0.0021(7)
    O6 0.0249(9) 0.0295(9) 0.0295(8) -0.0040(8) -0.0044(7) -0.0018(7)
    C1 0.0180(11) 0.0182(11) 0.0193(10) 0.0003(9) 0.0024(8) -0.0012(8)
    C2 0.0161(11) 0.0153(11) 0.0236(10) 0.0004(9) 0.0032(8) -0.0011(9)
    C3 0.0208(11) 0.0141(10) 0.0174(9) -0.0015(9) 0.0026(8) -0.0019(8)
    C4 0.0174(11) 0.0164(10) 0.0182(9) -0.0007(9) 0.0017(8) -0.0012(8)
    C5 0.0176(11) 0.0316(13) 0.0214(11) 0.0008(10) -0.0028(8) -0.0020(10)
    C6 0.0200(11) 0.0191(11) 0.0184(10) -0.0026(10) 0.0009(8) -0.0002(9)
    C7 0.0190(12) 0.0376(14) 0.0196(10) -0.0044(11) -0.0016(9) 0.0005(10)
    C8 0.0168(11) 0.0253(12) 0.0169(10) 0.0001(9) 0.0010(8) -0.0015(8)
    C9 0.0196(13) 0.0385(14) 0.0199(11) 0.0036(10) 0.0012(9) -0.0043(10)
    C10 0.0291(14) 0.0307(13) 0.0266(12) -0.0061(11) 0.0073(10) 0.0002(10)
    C11 0.0222(12) 0.0257(12) 0.0157(10) 0.0002(10) 0.0037(9) -0.0054(9)
    C12 0.0270(13) 0.0359(15) 0.0317(12) -0.0110(12) 0.0068(10) -0.0065(12)
    C13 0.0214(12) 0.0316(13) 0.0204(10) -0.0016(10) -0.0009(9) 0.0004(9)
    C14 0.0267(14) 0.0426(16) 0.0269(12) -0.0030(12) 0.0021(10) -0.0024(11)
    C15 0.0376(16) 0.056(2) 0.0256(12) 0.0101(15) 0.0042(11) -0.0030(13)
    C16 0.0589(19) 0.0398(17) 0.0267(13) 0.0142(15) -0.0054(13) -0.0064(12)
    C17 0.0522(17) 0.0255(13) 0.0324(13) -0.0012(13) -0.0088(12) 0.0023(11)
    C18 0.0325(14) 0.0309(14) 0.0231(11) -0.0050(11) -0.0020(10) 0.0032(10)
_geom_special_details
;
All e.s.d.'s (except the e.s.d. in the dihedral angle between two l.s. planes)
are estimated using the full covariance matrix. The cell e.s.d.'s are taken
into account individually in the estimation of e.s.d.'s in distances, angles
and torsion angles; correlations between e.s.d.'s in cell parameters are only
used when they are defined by crystal symmetry. An approximate (isotropic)
treatment of cell e.s.d.'s is used for estimating e.s.d.'s involving l.s.
planes.
;
loop_
    _geom_bond_atom_site_label_1
    _geom_bond_atom_site_label_2
    _geom_bond_site_symmetry_2
    _geom_bond_distance
    _geom_bond_publ_flag
    N1 C1 . 1.320(2) ?
    N1 C4 . 1.363(3) ?
    N2 C2 . 1.301(3) ?
    N2 C1 . 1.355(3) ?
    N3 C11 . 1.357(3) ?
    N3 C8 . 1.478(3) ?
    N3 H3 . 0.92(3) ?
    O1 C2 . 1.341(2) ?
    O1 C5 . 1.451(2) ?
    O2 C3 . 1.346(3) ?
    O2 H2 . 0.87(3) ?
    O3 C6 . 1.221(2) ?
    O4 C6 . 1.320(3) ?
    O4 C7 . 1.460(2) ?
    O5 C11 . 1.211(3) ?
    O6 C11 . 1.358(3) ?
    O6 C12 . 1.438(3) ?
    C1 C8 . 1.530(3) ?
    C2 C3 . 1.422(3) ?
    C3 C4 . 1.375(3) ?
    C4 C6 . 1.490(3) ?
    C5 H5A . 0.9800 ?
    C5 H5B . 0.9800 ?
    C5 H5C . 0.9800 ?
    C7 H7A . 0.9800 ?
    C7 H7B . 0.9800 ?
    C7 H7C . 0.9800 ?
    C8 C10 . 1.528(3) ?
    C8 C9 . 1.531(3) ?
    C9 H9A . 0.9800 ?
    C9 H9B . 0.9800 ?
    C9 H9C . 0.9800 ?
    C10 H10A . 0.9800 ?
    C10 H10B . 0.9800 ?
    C10 H10C . 0.9800 ?
    C12 C13 . 1.511(3) ?
    C12 H12A . 0.9900 ?
    C12 H12B . 0.9900 ?
    C13 C14 . 1.384(3) ?
    C13 C18 . 1.392(4) ?
    C14 C15 . 1.391(4) ?
    C14 H14 . 0.9500 ?
    C15 C16 . 1.386(5) ?
    C15 H15 . 0.9500 ?
    C16 C17 . 1.375(4) ?
    C16 H16 . 0.9500 ?
    C17 C18 . 1.388(4) ?
    C17 H17 . 0.9500 ?
    C18 H18 . 0.9500 ?
loop_
    _geom_angle_atom_site_label_1
    _geom_angle_atom_site_label_2
    _geom_angle_atom_site_label_3
    _geom_angle_site_symmetry_1
    _geom_angle_site_symmetry_3
    _geom_angle
    _geom_angle_publ_flag
    C1 N1 C4 . . 116.32(18) ?
    C2 N2 C1 . . 117.25(17) ?
    C11 N3 C8 . . 120.17(17) ?
    C11 N3 H3 . . 117.4(18) ?
    C8 N3 H3 . . 113.6(19) ?
    C2 O1 C5 . . 115.85(16) ?
    C3 O2 H2 . . 112(2) ?
    C6 O4 C7 . . 116.03(16) ?
    C11 O6 C12 . . 116.08(19) ?
    N1 C1 N2 . . 125.66(19) ?
    N1 C1 C8 . . 118.88(18) ?
    N2 C1 C8 . . 115.42(17) ?
    N2 C2 O1 . . 120.61(17) ?
    N2 C2 C3 . . 122.69(19) ?
    O1 C2 C3 . . 116.69(18) ?
    O2 C3 C4 . . 127.57(18) ?
    O2 C3 C2 . . 117.10(18) ?
    C4 C3 C2 . . 115.33(18) ?
    N1 C4 C3 . . 122.66(17) ?
    N1 C4 C6 . . 118.47(18) ?
    C3 C4 C6 . . 118.86(18) ?
    O1 C5 H5A . . 109.5 ?
    O1 C5 H5B . . 109.5 ?
    H5A C5 H5B . . 109.5 ?
    O1 C5 H5C . . 109.5 ?
    H5A C5 H5C . . 109.5 ?
    H5B C5 H5C . . 109.5 ?
    O3 C6 O4 . . 124.10(18) ?
    O3 C6 C4 . . 121.35(19) ?
    O4 C6 C4 . . 114.55(17) ?
    O4 C7 H7A . . 109.5 ?
    O4 C7 H7B . . 109.5 ?
    H7A C7 H7B . . 109.5 ?
    O4 C7 H7C . . 109.5 ?
    H7A C7 H7C . . 109.5 ?
    H7B C7 H7C . . 109.5 ?
    N3 C8 C10 . . 106.74(17) ?
    N3 C8 C1 . . 109.65(18) ?
    C10 C8 C1 . . 108.25(18) ?
    N3 C8 C9 . . 109.79(19) ?
    C10 C8 C9 . . 110.0(2) ?
    C1 C8 C9 . . 112.28(18) ?
    C8 C9 H9A . . 109.5 ?
    C8 C9 H9B . . 109.5 ?
    H9A C9 H9B . . 109.5 ?
    C8 C9 H9C . . 109.5 ?
    H9A C9 H9C . . 109.5 ?
    H9B C9 H9C . . 109.5 ?
    C8 C10 H10A . . 109.5 ?
    C8 C10 H10B . . 109.5 ?
    H10A C10 H10B . . 109.5 ?
    C8 C10 H10C . . 109.5 ?
    H10A C10 H10C . . 109.5 ?
    H10B C10 H10C . . 109.5 ?
    O5 C11 N3 . . 126.3(2) ?
    O5 C11 O6 . . 124.3(2) ?
    N3 C11 O6 . . 109.39(18) ?
    O6 C12 C13 . . 112.31(19) ?
    O6 C12 H12A . . 109.1 ?
    C13 C12 H12A . . 109.1 ?
    O6 C12 H12B . . 109.1 ?
    C13 C12 H12B . . 109.1 ?
    H12A C12 H12B . . 107.9 ?
    C14 C13 C18 . . 118.8(2) ?
    C14 C13 C12 . . 122.4(2) ?
    C18 C13 C12 . . 118.8(2) ?
    C13 C14 C15 . . 120.2(3) ?
    C13 C14 H14 . . 119.9 ?
    C15 C14 H14 . . 119.9 ?
    C16 C15 C14 . . 120.4(3) ?
    C16 C15 H15 . . 119.8 ?
    C14 C15 H15 . . 119.8 ?
    C17 C16 C15 . . 119.7(3) ?
    C17 C16 H16 . . 120.1 ?
    C15 C16 H16 . . 120.1 ?
    C16 C17 C18 . . 119.9(3) ?
    C16 C17 H17 . . 120.0 ?
    C18 C17 H17 . . 120.0 ?
    C17 C18 C13 . . 120.9(3) ?
    C17 C18 H18 . . 119.5 ?
    C13 C18 H18 . . 119.5 ?
loop_
    _geom_torsion_atom_site_label_1
    _geom_torsion_atom_site_label_2
    _geom_torsion_atom_site_label_3
    _geom_torsion_atom_site_label_4
    _geom_torsion_site_symmetry_1
    _geom_torsion_site_symmetry_2
    _geom_torsion_site_symmetry_3
    _geom_torsion_site_symmetry_4
    _geom_torsion
    _geom_torsion_publ_flag
    C4 N1 C1 N2 . . . . 2.0(3) ?
    C4 N1 C1 C8 . . . . 179.8(2) ?
    C2 N2 C1 N1 . . . . -2.9(3) ?
    C2 N2 C1 C8 . . . . 179.2(2) ?
    C1 N2 C2 O1 . . . . -178.2(2) ?
    C1 N2 C2 C3 . . . . 0.9(3) ?
    C5 O1 C2 N2 . . . . 2.5(3) ?
    C5 O1 C2 C3 . . . . -176.63(19) ?
    N2 C2 C3 O2 . . . . -177.9(2) ?
    O1 C2 C3 O2 . . . . 1.2(3) ?
    N2 C2 C3 C4 . . . . 1.7(3) ?
    O1 C2 C3 C4 . . . . -179.13(19) ?
    C1 N1 C4 C3 . . . . 1.0(3) ?
    C1 N1 C4 C6 . . . . -179.9(2) ?
    O2 C3 C4 N1 . . . . 176.9(2) ?
    C2 C3 C4 N1 . . . . -2.7(3) ?
    O2 C3 C4 C6 . . . . -2.2(3) ?
    C2 C3 C4 C6 . . . . 178.2(2) ?
    C7 O4 C6 O3 . . . . -2.9(3) ?
    C7 O4 C6 C4 . . . . 176.54(19) ?
    N1 C4 C6 O3 . . . . 177.4(2) ?
    C3 C4 C6 O3 . . . . -3.5(3) ?
    N1 C4 C6 O4 . . . . -2.1(3) ?
    C3 C4 C6 O4 . . . . 177.1(2) ?
    C11 N3 C8 C10 . . . . -168.3(2) ?
    C11 N3 C8 C1 . . . . -51.3(3) ?
    C11 N3 C8 C9 . . . . 72.5(3) ?
    N1 C1 C8 N3 . . . . 158.04(19) ?
    N2 C1 C8 N3 . . . . -23.9(3) ?
    N1 C1 C8 C10 . . . . -85.9(2) ?
    N2 C1 C8 C10 . . . . 92.1(2) ?
    N1 C1 C8 C9 . . . . 35.7(3) ?
    N2 C1 C8 C9 . . . . -146.3(2) ?
    C8 N3 C11 O5 . . . . -19.5(3) ?
    C8 N3 C11 O6 . . . . 162.23(18) ?
    C12 O6 C11 O5 . . . . -5.0(3) ?
    C12 O6 C11 N3 . . . . 173.27(18) ?
    C11 O6 C12 C13 . . . . -92.1(2) ?
    O6 C12 C13 C14 . . . . 9.1(3) ?
    O6 C12 C13 C18 . . . . -169.70(19) ?
    C18 C13 C14 C15 . . . . 0.1(3) ?
    C12 C13 C14 C15 . . . . -178.7(2) ?
    C13 C14 C15 C16 . . . . -0.2(4) ?
    C14 C15 C16 C17 . . . . 0.6(4) ?
    C15 C16 C17 C18 . . . . -0.8(4) ?
    C16 C17 C18 C13 . . . . 0.7(4) ?
    C14 C13 C18 C17 . . . . -0.4(3) ?
    C12 C13 C18 C17 . . . . 178.5(2) ?
loop_
    _geom_hbond_atom_site_label_D
    _geom_hbond_atom_site_label_H
    _geom_hbond_atom_site_label_A
    _geom_hbond_site_symmetry_A
    _geom_hbond_distance_DH
    _geom_hbond_distance_HA
    _geom_hbond_distance_DA
    _geom_hbond_angle_DHA
    O2 H2 O5 2_657 0.87(3) 2.27(3) 2.889(2) 128(2)
    O2 H2 O3 . 0.87(3) 1.95(3) 2.652(2) 136(3)
