# Supplementary material for: Methyl 2-(2-{[(benz­yloxy)carbon­yl]amino}­propan-2-yl)-5-hy­droxy-6-meth­oxy­pyrimidine-4-carboxyl­ate
Source: Acta Crystallogr Sect E Struct Rep Online. 2011 May 7;67(Pt 6):o1335. doi: 10.1107/S160053681101628X (PMC3120492; doi:10.1107/S160053681101628X)
Supplement: Supplementary file 2 [file e-67-o1335-Isup2.hkl]

# 
# h,k,l, Fc-squared, Fo-squared, sigma(Fo-squared) and status flag 
# 
data_I
_shelx_title ' r90307e in P2(1)' 
_shelx_refln_list_code          4 
_shelx_F_calc_maximum       75.35 
_exptl_crystal_F_000       396.00 
_reflns_d_resolution_high  0.7608 
 
loop_ 
 _symmetry_equiv_pos_as_xyz 
 'x, y, z' 
 '-x, y+1/2, -z' 
 
_cell_length_a     8.5313 
_cell_length_b     6.5413 
_cell_length_c    16.1666 
_cell_angle_alpha  90.000 
_cell_angle_beta   97.372 
_cell_angle_gamma  90.000 
 
_shelx_F_squared_multiplier     1.000 
 
loop_ 
 _refln_index_h 
 _refln_index_k 
 _refln_index_l 
 _refln_F_squared_calc 
 _refln_F_squared_meas 
 _refln_F_squared_sigma 
 _refln_observed_status 
   2   0   0      688.60      685.76      8.93 o 
   3   0   0      820.90      800.48      6.15 o 
   4   0   0      741.37      737.90      7.34 o 
   5   0   0       75.24       81.04      2.30 o 
   6   0   0      149.57      178.24     22.60 o 
   7   0   0       80.78       89.16     24.21 o 
   8   0   0       23.50       23.70     21.04 o 
   9   0   0        0.41       13.13     16.73 o 
  10   0   0        6.22       10.18     13.75 o 
   1   1   0     2083.54     1872.88     28.64 o 
   2   1   0     1311.54     1197.17     11.48 o 
   3   1   0      773.94      779.67      9.57 o 
   4   1   0      104.98      111.81      1.91 o 
   5   1   0       91.54       97.67      1.97 o 
   6   1   0      362.02      371.61     10.39 o 
   7   1   0      283.91      278.48      8.70 o 
   8   1   0       11.33       11.29      3.21 o 
   9   1   0       59.52       42.13     10.93 o 
  10   1   0       10.51       18.36     10.84 o 
   1   2   0      179.40      184.58      2.13 o 
   2   2   0      334.31      318.58      2.63 o 
   3   2   0      701.90      721.73      7.83 o 
   4   2   0       57.01       49.84      3.01 o 
   5   2   0       45.92       46.60      1.55 o 
   6   2   0       76.87       75.76      1.77 o 
   7   2   0       40.73       34.46      2.24 o 
   8   2   0       37.33       34.51      2.63 o 
   9   2   0       44.81       41.50      3.53 o 
  10   2   0       26.84       31.29      9.64 o 
   1   3   0      401.29      431.80      8.10 o 
   2   3   0       65.29       61.43      2.74 o 
   3   3   0        0.25        2.79      1.07 o 
   4   3   0      107.75       94.67      5.54 o 
   5   3   0       62.94       71.45      3.53 o 
   6   3   0       76.24       78.48      4.05 o 
   7   3   0      214.25      188.28     10.52 o 
   8   3   0      100.35      107.45      7.24 o 
   9   3   0        5.42        2.54      1.47 o 
  10   3   0       23.37       19.92     13.17 o 
   0   4   0     2706.40     2518.67    162.40 o 
   1   4   0       26.85       27.67      1.65 o 
   2   4   0        6.16        5.68      0.88 o 
   3   4   0      851.91      924.49     20.66 o 
   4   4   0      256.77      251.55      7.39 o 
   5   4   0       51.05       54.92      5.98 o 
   6   4   0      154.50      153.80      5.67 o 
   7   4   0       26.73       29.01      6.08 o 
   8   4   0       33.47       27.08      6.46 o 
   9   4   0       39.61       38.53      5.05 o 
   1   5   0      235.15      257.45      5.23 o 
   2   5   0      106.58      100.92      3.80 o 
   3   5   0      263.44      266.94      7.00 o 
   4   5   0       48.50       43.86      8.28 o 
   5   5   0        1.69        1.08      0.90 o 
   6   5   0       92.48       89.67      5.81 o 
   7   5   0       27.18       20.38      5.22 o 
   8   5   0       25.51       18.85      6.54 o 
   9   5   0       27.18       30.04      5.85 o 
   0   6   0     1388.15     1525.99     51.90 o 
   1   6   0       35.65       42.78      4.75 o 
   2   6   0       19.74       21.48      4.54 o 
   3   6   0      192.30      211.49     10.72 o 
   4   6   0       64.72       63.60      6.54 o 
   5   6   0       18.85       16.54      8.77 o 
   6   6   0        4.89        4.71      1.63 o 
   7   6   0        0.68        2.94      1.73 o 
   1   7   0       70.20       70.37      6.13 o 
   2   7   0       10.37       10.57      5.00 o 
   3   7   0      134.38      145.29     11.66 o 
   4   7   0       31.24       29.43      5.41 o 
   5   7   0       50.11       53.50      4.70 o 
   6   7   0       11.51        7.42      4.45 o 
   0   8   0       40.42       17.68     13.72 o 
   1   8   0        7.17        4.26      2.93 o 
   2   8   0        7.00        4.76      2.60 o 
   3   8   0       39.79       38.52      7.62 o 
   4   8   0        0.47        3.55      2.00 o 
 -10   0   1       39.05       33.44     24.15 o 
  -9   0   1       22.62       40.66     21.34 o 
  -8   0   1       20.42        8.48     20.59 o 
  -7   0   1       31.73       50.06     29.75 o 
  -6   0   1        1.23        2.60      1.51 o 
  -5   0   1      256.37      264.73     10.36 o 
  -4   0   1     2397.24     2452.20     18.60 o 
  -3   0   1      423.58      393.38      4.64 o 
  -2   0   1       17.52       17.92      0.60 o 
   1   0   1      119.51      113.11      2.70 o 
   2   0   1     3299.74     3016.40     39.86 o 
   3   0   1       14.48       14.38      0.58 o 
   4   0   1      169.90      177.91      2.14 o 
   5   0   1      393.14      408.89      7.73 o 
   6   0   1      418.70      403.62     19.05 o 
   7   0   1        0.14       15.98     14.73 o 
   8   0   1        0.43       33.92     22.82 o 
   9   0   1       16.92       22.01     19.30 o 
 -10   1   1       15.00       23.30     12.83 o 
  -9   1   1       97.72       67.78     14.11 o 
  -8   1   1      180.18      195.56      6.34 o 
  -7   1   1       24.68       25.42      3.34 o 
  -6   1   1      274.71      270.82      8.13 o 
  -5   1   1       37.18       35.62      2.14 o 
  -4   1   1     1366.34     1434.78     25.25 o 
  -3   1   1     1077.46     1106.70     11.14 o 
  -2   1   1      171.40      172.04      2.17 o 
  -1   1   1     1521.99     1312.98     22.55 o 
   0   1   1     1290.12     1115.17      9.89 o 
   1   1   1     1917.48     1665.38     24.97 o 
   2   1   1      324.88      295.86      5.42 o 
   3   1   1      237.67      227.76      1.89 o 
   4   1   1      237.03      243.06      3.65 o 
   5   1   1       89.24       87.27      1.78 o 
   6   1   1      117.68      118.40      2.45 o 
   7   1   1      222.57      208.47      6.70 o 
   8   1   1      136.02      138.35      5.83 o 
   9   1   1       21.05       20.89      3.10 o 
 -10   2   1       49.12       53.39      8.55 o 
  -9   2   1       42.77       42.43      4.82 o 
  -8   2   1        3.98        5.27      1.58 o 
  -7   2   1      144.68      144.96      4.94 o 
  -6   2   1      104.01      102.30      2.81 o 
  -5   2   1      184.15      186.32      6.74 o 
  -4   2   1     1597.93     1587.55     24.85 o 
  -3   2   1      358.80      382.07      5.01 o 
  -2   2   1      312.08      298.42      2.36 o 
  -1   2   1     2466.90     2341.73     31.96 o 
   1   2   1       85.47       88.17      1.16 o 
   2   2   1      315.65      303.87      2.90 o 
   3   2   1       52.99       48.16      1.44 o 
   4   2   1       21.71       25.86      1.22 o 
   5   2   1      154.25      160.94      4.28 o 
   6   2   1       56.42       55.33      1.66 o 
   7   2   1      156.15      156.92      5.19 o 
   8   2   1      135.77      136.93      7.90 o 
   9   2   1       11.27        8.10      2.79 o 
  10   2   1       31.27       39.88     27.17 o 
 -10   3   1        7.70        7.91      5.27 o 
  -9   3   1       15.10       14.62      7.24 o 
  -8   3   1       12.44       10.37      3.57 o 
  -7   3   1      110.09      109.43      4.23 o 
  -6   3   1      498.52      532.39     21.55 o 
  -5   3   1       60.49       63.16      2.36 o 
  -4   3   1      205.33      211.22      5.34 o 
  -3   3   1     1161.17     1264.39     30.47 o 
  -2   3   1      644.91      680.85     12.00 o 
  -1   3   1     1716.23     1763.71     31.21 o 
   0   3   1      150.64      159.86      2.41 o 
   1   3   1      336.66      337.78      3.49 o 
   2   3   1      127.84      129.72      3.13 o 
   3   3   1       22.09       21.13      1.71 o 
   4   3   1       58.88       59.73      3.15 o 
   5   3   1       21.18       19.91      1.63 o 
   6   3   1       18.70       18.60      3.88 o 
   7   3   1      605.66      612.21     12.55 o 
   8   3   1       17.48       14.17      3.86 o 
   9   3   1       79.69       86.65      5.96 o 
  -9   4   1        4.50        5.15      2.56 o 
  -8   4   1      101.46      102.56      8.78 o 
  -7   4   1       13.55       16.54      3.57 o 
  -6   4   1       15.75       10.63      2.48 o 
  -5   4   1        9.08       13.32      3.46 o 
  -4   4   1      314.96      345.87     13.07 o 
  -3   4   1       62.69       63.22      2.33 o 
  -2   4   1       25.25       22.90      1.78 o 
  -1   4   1      601.86      590.92      9.91 o 
   0   4   1     2018.64     2136.13     46.53 o 
   1   4   1       46.69       44.66      1.61 o 
   2   4   1       91.88       85.88      3.97 o 
   3   4   1       14.05       12.91      1.99 o 
   4   4   1       35.68       37.13      2.33 o 
   5   4   1      108.70      106.81      5.21 o 
   6   4   1        2.16        3.65      1.53 o 
   7   4   1       47.23       43.93      2.11 o 
   8   4   1       21.32       17.53      4.16 o 
   9   4   1       19.33       16.57      4.25 o 
  -9   5   1       70.29       75.36      5.71 o 
  -8   5   1      105.56      104.06      8.94 o 
  -7   5   1       19.27       15.05      4.53 o 
  -6   5   1       30.08       25.02      5.55 o 
  -5   5   1        4.84        6.30      3.14 o 
  -4   5   1      148.81      129.87      5.76 o 
  -3   5   1       26.29       29.73      3.73 o 
  -2   5   1        0.40        0.66      0.61 o 
  -1   5   1      247.61      254.96      5.24 o 
   0   5   1      155.12      141.97      4.31 o 
   1   5   1       10.81       10.86      2.95 o 
   2   5   1       50.51       48.53      3.22 o 
   3   5   1       32.91       34.32      2.05 o 
   4   5   1       30.16       30.78      2.52 o 
   5   5   1       83.51       79.85      4.91 o 
   6   5   1        0.88        0.49      1.24 o 
   7   5   1       98.69      104.63      5.38 o 
   8   5   1       17.72       15.34      4.87 o 
  -8   6   1       44.26       35.77      6.64 o 
  -7   6   1       15.33       13.23      5.69 o 
  -6   6   1        6.70        4.79      2.44 o 
  -5   6   1        0.50        1.67      5.96 o 
  -4   6   1      104.44       99.07     11.80 o 
  -3   6   1       41.63       44.11      3.28 o 
  -2   6   1       42.31       40.94      2.34 o 
  -1   6   1      625.47      671.70     18.52 o 
   0   6   1      213.60      236.27      7.53 o 
   1   6   1      119.17      125.32      5.09 o 
   2   6   1       46.55       44.63      7.61 o 
   3   6   1       29.43       28.48      6.48 o 
   4   6   1        6.45        5.43      2.28 o 
   5   6   1       42.40       40.71      3.41 o 
   6   6   1        1.68        2.23      1.26 o 
   7   6   1       47.96       49.27      5.29 o 
  -6   7   1        2.52        4.28      1.87 o 
  -5   7   1       17.56       14.96      5.69 o 
  -4   7   1        0.01        2.43      1.43 o 
  -3   7   1        6.41        1.04      2.99 o 
  -2   7   1       46.77       51.03      4.47 o 
  -1   7   1      152.14      167.08     15.34 o 
   0   7   1       62.67       62.73      5.11 o 
   1   7   1       83.63       90.45      6.64 o 
   2   7   1      151.13      153.37     11.25 o 
   3   7   1       13.83       10.79      3.77 o 
   4   7   1       20.85       11.58      4.52 o 
   5   7   1       55.06       57.27      6.39 o 
   6   7   1       26.13       17.19      7.15 o 
  -4   8   1       20.67       10.94     14.37 o 
  -3   8   1       22.40       12.70      7.24 o 
  -2   8   1        3.00        4.06      3.15 o 
  -1   8   1       69.91       76.59      6.81 o 
   0   8   1       96.65       91.18      6.95 o 
   1   8   1        8.57        8.86      2.85 o 
   2   8   1        1.04        1.69      1.42 o 
   3   8   1        9.23        4.48      3.55 o 
 -11   0   2       12.28       18.09     16.02 o 
 -10   0   2       85.91      103.41     26.45 o 
  -9   0   2       76.49       85.74     21.47 o 
  -8   0   2       76.30       73.31     22.52 o 
  -7   0   2        0.87       12.65     23.29 o 
  -6   0   2      138.71      142.13      5.73 o 
  -5   0   2      230.97      272.14      6.48 o 
  -4   0   2      930.19     1034.08      7.80 o 
  -3   0   2      729.81      760.96     25.86 o 
  -2   0   2       24.24       25.96      2.57 o 
   0   0   2      524.57      471.14      6.62 o 
   1   0   2      539.12      475.89      4.22 o 
   2   0   2      285.06      266.65      3.00 o 
   3   0   2        0.48        1.23      0.37 o 
   4   0   2      114.00      106.31      2.51 o 
   5   0   2      262.05      274.05      4.66 o 
   6   0   2      185.65      176.08      6.85 o 
   7   0   2      148.11      139.26      7.72 o 
   8   0   2      124.11      128.02     19.06 o 
   9   0   2       74.80       80.38     17.37 o 
 -11   1   2        5.54       28.42     12.90 o 
 -10   1   2       29.70       31.45     11.83 o 
  -9   1   2       52.69       49.35      9.53 o 
  -8   1   2       63.24       59.94      5.90 o 
  -7   1   2      194.79      208.41      7.88 o 
  -6   1   2      252.68      261.14      6.71 o 
  -5   1   2      147.69      150.45      2.74 o 
  -4   1   2      928.32      933.91      7.80 o 
  -3   1   2      363.94      365.63      5.92 o 
  -2   1   2     1993.76     1805.69     24.99 o 
  -1   1   2      277.00      243.67      8.54 o 
   0   1   2      692.23      603.91      9.78 o 
   1   1   2     3765.52     3410.81     41.89 o 
   2   1   2     1019.54      943.44     11.97 o 
   3   1   2      146.20      139.88      1.26 o 
   4   1   2       84.04       89.18      1.57 o 
   5   1   2       25.61       31.74      1.06 o 
   6   1   2       27.29       25.62      1.42 o 
   7   1   2     1309.29     1337.89     59.11 o 
   8   1   2       38.17       41.54      7.36 o 
   9   1   2      106.71      111.63      9.70 o 
 -10   2   2       53.14       49.79      6.87 o 
  -9   2   2       21.46       19.39      7.53 o 
  -8   2   2       68.89       65.89      4.31 o 
  -7   2   2      130.56      126.92      4.77 o 
  -6   2   2      225.51      220.32      4.54 o 
  -5   2   2      242.02      236.76      4.42 o 
  -4   2   2     1272.95     1400.85     31.61 o 
  -3   2   2       29.13       27.26      2.65 o 
  -2   2   2      252.29      266.26      2.52 o 
  -1   2   2      373.72      363.90      4.48 o 
   0   2   2     3111.11     2884.17     27.10 o 
   1   2   2      971.42      922.00     27.07 o 
   2   2   2       95.37       87.50      0.98 o 
   3   2   2      607.18      619.60      9.25 o 
   4   2   2       36.83       45.89      1.76 o 
   5   2   2       46.25       44.34      2.01 o 
   6   2   2       13.02       14.06      2.40 o 
   7   2   2      322.50      336.75      8.91 o 
   8   2   2       46.32       43.88      1.91 o 
   9   2   2       12.62       13.11      4.58 o 
 -10   3   2       56.38       54.28     10.34 o 
  -9   3   2        2.07        3.96      6.65 o 
  -8   3   2       26.69       25.50      4.79 o 
  -7   3   2       29.41       28.96      3.77 o 
  -6   3   2       22.29       21.90      2.92 o 
  -5   3   2      142.69      139.78      4.70 o 
  -4   3   2      411.08      427.22      8.75 o 
  -3   3   2       85.34       84.52      2.43 o 
  -2   3   2      455.73      481.75      9.80 o 
  -1   3   2      697.59      722.22      7.72 o 
   0   3   2      277.57      285.96      4.91 o 
   1   3   2       21.99       19.69      2.08 o 
   2   3   2       10.73       13.44      1.18 o 
   3   3   2        3.10        2.52      1.28 o 
   4   3   2        1.51        1.66      0.75 o 
   5   3   2      192.04      194.59      4.28 o 
   6   3   2       60.43       61.01      4.28 o 
   7   3   2      324.88      336.53      8.03 o 
   8   3   2       59.42       63.00      5.59 o 
   9   3   2       32.88       35.32      3.29 o 
  -9   4   2        2.39        2.20      4.86 o 
  -8   4   2        1.07        1.24      2.89 o 
  -7   4   2      207.34      204.55      8.23 o 
  -6   4   2       11.40       12.12      4.13 o 
  -5   4   2      219.78      232.56     10.09 o 
  -4   4   2      371.20      394.42      8.42 o 
  -3   4   2       79.39       75.00      3.85 o 
  -2   4   2       63.37       56.86      1.74 o 
  -1   4   2      838.05      872.12     13.83 o 
   0   4   2      872.16      943.47     31.23 o 
   1   4   2       73.51       71.25      2.75 o 
   2   4   2      158.21      167.30      5.15 o 
   3   4   2       46.33       45.64      2.18 o 
   4   4   2        9.80       14.36      2.77 o 
   5   4   2      230.94      234.41     11.13 o 
   6   4   2      119.58      128.09      4.22 o 
   7   4   2      238.54      258.34     13.60 o 
   8   4   2       90.45       97.28      5.40 o 
   9   4   2        3.74        4.07      2.74 o 
  -9   5   2       37.65       32.51      4.82 o 
  -8   5   2       27.29       25.61      5.56 o 
  -7   5   2        3.20        3.36      1.40 o 
  -6   5   2        3.71        3.35      2.44 o 
  -5   5   2      113.50      104.84      6.94 o 
  -4   5   2       83.48       82.20      3.96 o 
  -3   5   2       11.79       10.59      2.68 o 
  -2   5   2       11.81       13.25      3.30 o 
  -1   5   2      173.58      181.41      5.91 o 
   0   5   2      125.72      127.08      4.13 o 
   1   5   2      406.70      414.31      8.60 o 
   2   5   2      106.76      106.67      4.02 o 
   3   5   2       18.08       18.26      4.51 o 
   4   5   2       20.34       15.36      3.26 o 
   5   5   2       56.27       50.83      4.31 o 
   6   5   2       13.09       13.27      2.39 o 
   7   5   2      371.34      410.84     18.58 o 
   8   5   2        4.10        2.04      1.65 o 
  -8   6   2        6.21        6.33      8.68 o 
  -7   6   2       17.82       13.64      4.39 o 
  -6   6   2        5.92        3.37      1.92 o 
  -5   6   2       15.13       13.94      3.65 o 
  -4   6   2       47.60       60.24      7.10 o 
  -3   6   2       25.08       27.68      6.09 o 
  -2   6   2      103.13      117.15      4.01 o 
  -1   6   2       38.72       36.95      5.17 o 
   0   6   2      146.96      150.46      5.80 o 
   1   6   2       31.43       28.07      6.96 o 
   2   6   2       67.29       60.39      6.78 o 
   3   6   2        9.68        9.71      2.79 o 
   4   6   2        7.45        4.21      1.67 o 
   5   6   2       17.79       16.25      3.93 o 
   6   6   2       24.22       24.61      3.49 o 
   7   6   2       87.16       89.22      5.68 o 
  -6   7   2        8.38        6.36      3.72 o 
  -5   7   2       20.21       18.11      6.02 o 
  -4   7   2        1.62        2.20      1.85 o 
  -3   7   2        3.93        3.23      2.98 o 
  -2   7   2       12.59       10.55      3.94 o 
  -1   7   2      146.50      165.56     10.36 o 
   0   7   2       21.95       16.05      5.16 o 
   1   7   2       31.83       29.67      6.62 o 
   2   7   2       48.31       48.53      6.44 o 
   3   7   2        0.33        1.44      1.10 o 
   4   7   2       29.95       18.17      6.81 o 
   5   7   2       49.35       47.41      5.49 o 
   6   7   2        1.44        1.85      1.87 o 
  -4   8   2       11.68        4.23      2.56 o 
  -3   8   2        5.93        5.38      3.32 o 
  -2   8   2       44.28       26.78     12.58 o 
  -1   8   2      195.99      186.52     13.37 o 
   0   8   2      104.64       92.25     11.92 o 
   1   8   2       11.59        8.88      3.01 o 
   2   8   2        2.15        2.75      1.44 o 
   3   8   2       83.36       91.44      6.45 o 
 -11   0   3       15.46       20.14     17.76 o 
 -10   0   3      112.95      114.23     17.73 o 
  -9   0   3       73.01       64.89     35.32 o 
  -8   0   3        0.37      -19.31     19.31 o 
  -7   0   3        2.00        1.77      1.06 o 
  -6   0   3      193.94      221.40      9.04 o 
  -5   0   3        0.04        0.50      0.52 o 
  -4   0   3      419.75      501.39     10.95 o 
  -3   0   3      262.14      272.32      9.05 o 
  -2   0   3       47.51       53.27      3.23 o 
   0   0   3     1106.24      982.70     12.40 o 
   1   0   3     2605.98     2390.04     55.79 o 
   2   0   3      662.75      637.39      4.59 o 
   3   0   3      681.04      676.31     11.77 o 
   4   0   3      444.78      495.09      9.00 o 
   5   0   3      133.27      133.69      3.23 o 
   6   0   3      961.90      968.43     15.71 o 
   7   0   3      985.32      969.28     24.96 o 
   8   0   3        0.00       -5.74     11.51 o 
 -11   1   3        9.73       17.04     12.16 o 
 -10   1   3       11.54        8.71     12.02 o 
  -9   1   3        4.08        3.09      2.47 o 
  -8   1   3       56.32       53.13      3.76 o 
  -7   1   3       55.48       54.72      2.99 o 
  -6   1   3      150.67      151.85      5.01 o 
  -5   1   3       58.59       63.71      2.03 o 
  -4   1   3       27.71       30.45      1.78 o 
  -3   1   3       54.40       64.41      1.94 o 
  -1   1   3     3455.03     3021.96     63.72 o 
   0   1   3     1780.78     1633.01     11.46 o 
   1   1   3     1632.91     1446.86     13.67 o 
   2   1   3     1337.41     1238.28     10.39 o 
   3   1   3      441.48      434.77      4.84 o 
   4   1   3       85.63       86.56      2.82 o 
   5   1   3      153.38      152.68      2.18 o 
   6   1   3      176.48      169.29      2.59 o 
   7   1   3      845.33      853.69     22.66 o 
   8   1   3       38.52       37.52      2.60 o 
   9   1   3        3.79        4.37      3.41 o 
 -10   2   3       49.64       47.72      7.32 o 
  -9   2   3       33.69       27.65      7.33 o 
  -8   2   3      274.08      249.28     12.71 o 
  -7   2   3      243.95      235.19     11.89 o 
  -6   2   3       34.35       34.17      1.29 o 
  -5   2   3       21.69       26.57      1.67 o 
  -4   2   3      370.27      448.64     11.75 o 
  -3   2   3      582.72      590.31     13.86 o 
  -2   2   3      491.13      471.58      6.70 o 
  -1   2   3        2.94        1.91      0.75 o 
   0   2   3      280.72      289.13      6.70 o 
   1   2   3      179.78      167.89      3.08 o 
   2   2   3      104.94      101.25      1.94 o 
   3   2   3      152.69      161.13      3.72 o 
   4   2   3       54.93       57.59      1.45 o 
   5   2   3      132.29      133.22      3.42 o 
   6   2   3     1136.49     1182.78     28.47 o 
   7   2   3      620.88      618.94     14.60 o 
   8   2   3        2.26        2.19      1.20 o 
   9   2   3       13.27       10.82      7.70 o 
  10   2   3       13.81       12.77      8.41 o 
 -10   3   3        5.05        4.17      2.92 o 
  -9   3   3        9.90        9.30      5.49 o 
  -8   3   3       49.27       42.92      4.19 o 
  -7   3   3       13.10       11.03      3.03 o 
  -6   3   3       56.45       52.45      2.24 o 
  -5   3   3       11.50       11.77      3.52 o 
  -4   3   3       34.86       37.80      3.81 o 
  -3   3   3      176.19      187.46      6.78 o 
  -2   3   3     1615.41     1651.30     36.60 o 
  -1   3   3       55.56       58.54      2.41 o 
   0   3   3      389.47      407.31      4.31 o 
   1   3   3      165.08      165.14      3.82 o 
   2   3   3      127.15      127.45      3.11 o 
   3   3   3      617.61      595.93      9.55 o 
   4   3   3       39.05       39.84      2.43 o 
   5   3   3      110.79      110.00      4.07 o 
   6   3   3        7.54        8.79      1.69 o 
   7   3   3      392.82      411.92     16.28 o 
   8   3   3       12.99       10.29      2.43 o 
   9   3   3       11.99        8.13      3.35 o 
  -9   4   3       80.46       84.60      9.62 o 
  -8   4   3       83.31       68.82      9.86 o 
  -7   4   3      113.06      109.93      4.39 o 
  -6   4   3       14.99       16.19      3.55 o 
  -5   4   3       25.87       25.43      1.77 o 
  -4   4   3      205.54      232.19      6.21 o 
  -3   4   3      175.95      176.07      5.40 o 
  -2   4   3       30.49       29.54      2.16 o 
  -1   4   3      461.39      495.90     18.69 o 
   0   4   3      123.13      123.91      4.14 o 
   1   4   3       99.35       97.99      2.53 o 
   2   4   3      136.08      138.05      4.49 o 
   3   4   3      337.22      330.07      5.76 o 
   4   4   3       33.96       37.00      2.51 o 
   5   4   3       25.84       20.94      5.03 o 
   6   4   3      199.26      196.44      8.13 o 
   7   4   3      225.44      254.67     13.20 o 
   8   4   3       13.01       11.24      3.45 o 
   9   4   3       32.81       34.25      5.74 o 
  -9   5   3       11.11       14.97      6.74 o 
  -8   5   3       11.72       17.70     13.96 o 
  -7   5   3       14.48       10.48      3.35 o 
  -6   5   3        9.80       13.01      4.00 o 
  -5   5   3       56.44       49.92      3.08 o 
  -4   5   3       29.49       33.35      2.48 o 
  -3   5   3       36.03       36.65      3.64 o 
  -2   5   3        2.27        2.08      1.13 o 
  -1   5   3      338.38      345.52     13.14 o 
   0   5   3       12.97       13.54      2.86 o 
   1   5   3      153.16      140.84      5.98 o 
   2   5   3       87.64       87.29      3.62 o 
   3   5   3      113.36      123.01      7.33 o 
   4   5   3      236.40      240.24      8.13 o 
   5   5   3       10.96        9.95      2.04 o 
   6   5   3       31.72       28.45      4.61 o 
   7   5   3      255.07      269.69      9.16 o 
   8   5   3       48.66       50.06      3.87 o 
  -8   6   3        0.07        2.05      8.11 o 
  -7   6   3       75.32       72.93      6.88 o 
  -6   6   3       16.36       15.88      4.68 o 
  -5   6   3       13.19       11.08      3.58 o 
  -4   6   3      110.50      111.28      6.11 o 
  -3   6   3        9.19        8.17      4.00 o 
  -2   6   3       39.68       46.38      4.27 o 
  -1   6   3      344.47      368.88      9.72 o 
   0   6   3      117.74      134.46      7.77 o 
   1   6   3       49.64       47.86      3.44 o 
   2   6   3      122.20      126.50      6.97 o 
   3   6   3      118.94      119.61      5.35 o 
   4   6   3       78.12       76.81      6.04 o 
   5   6   3        1.55        2.57      1.38 o 
   6   6   3       81.37       79.80      6.51 o 
   7   6   3       61.60       54.44      6.45 o 
  -6   7   3       10.05       13.02      3.80 o 
  -5   7   3       33.31       30.69      9.78 o 
  -4   7   3       13.75       10.27      3.87 o 
  -3   7   3        1.17        2.36      2.53 o 
  -2   7   3       35.44       38.52      7.95 o 
  -1   7   3        6.28        3.77      1.72 o 
   0   7   3       34.25       28.19      6.33 o 
   1   7   3       70.55       70.72      8.75 o 
   2   7   3        0.36        1.66      0.94 o 
   3   7   3       55.94       49.76      6.55 o 
   4   7   3       93.55       95.15      8.54 o 
   5   7   3        0.92        1.09      1.43 o 
   6   7   3       70.12       77.80      3.67 o 
  -3   8   3       22.20       14.73      9.13 o 
  -2   8   3        4.69        3.82      2.23 o 
  -1   8   3      138.40      155.71     10.63 o 
   0   8   3        2.89        3.26      1.65 o 
   1   8   3        0.95        2.39      1.11 o 
   2   8   3        1.35        1.26      1.21 o 
   3   8   3        6.58        3.77      2.16 o 
 -11   0   4        2.93       19.84     30.00 o 
 -10   0   4        8.02      -15.73     20.16 o 
  -9   0   4        5.31        6.42     19.75 o 
  -8   0   4      354.37      315.96     26.48 o 
  -7   0   4        4.06        3.49      2.24 o 
  -6   0   4       33.18       34.51      3.30 o 
  -5   0   4      293.65      370.16     14.43 o 
  -4   0   4      603.89      679.18     26.71 o 
  -3   0   4     1148.99     1302.41     49.51 o 
  -1   0   4     1198.09     1071.07     13.46 o 
   0   0   4      122.80       97.76      6.44 o 
   1   0   4      703.10      711.25      7.64 o 
   2   0   4      281.89      303.67      6.09 o 
   3   0   4      178.22      172.07      2.50 o 
   4   0   4      166.95      178.36      3.76 o 
   5   0   4       91.31      104.28      3.40 o 
   6   0   4     1114.04     1117.41     26.86 o 
   7   0   4      730.00      693.85     19.26 o 
   8   0   4      195.85      203.65      8.05 o 
 -11   1   4        1.41        7.75     14.66 o 
 -10   1   4       12.96       18.54     14.16 o 
  -9   1   4       83.39       86.87     10.27 o 
  -8   1   4      169.33      148.66     12.76 o 
  -7   1   4       76.08       60.12      9.14 o 
  -6   1   4      136.89      138.96      3.49 o 
  -5   1   4      225.06      245.03      4.68 o 
  -4   1   4       90.19       98.94      6.26 o 
  -3   1   4      406.36      423.59      5.15 o 
  -2   1   4      336.17      318.78      6.48 o 
  -1   1   4     1535.28     1286.53     17.84 o 
   0   1   4     1478.22     1281.86     21.42 o 
   1   1   4      658.93      609.94      9.74 o 
   2   1   4      956.43      916.49      9.73 o 
   3   1   4     5677.08     5583.34     80.62 o 
   4   1   4      519.02      576.12      8.03 o 
   5   1   4       31.66       29.67      1.03 o 
   6   1   4        9.33        8.85      1.14 o 
   7   1   4       39.30       37.05      2.47 o 
   8   1   4       26.90       21.65      6.61 o 
   9   1   4       28.24       27.32      5.99 o 
 -10   2   4       17.74       11.97     10.47 o 
  -9   2   4       14.83       15.63      6.53 o 
  -8   2   4      216.93      183.02     12.69 o 
  -7   2   4      115.13      106.96      4.59 o 
  -6   2   4      128.60      135.55      2.64 o 
  -5   2   4       32.08       37.40      2.27 o 
  -4   2   4      110.71      109.99      4.47 o 
  -3   2   4      379.55      353.74      9.88 o 
  -2   2   4      134.83      130.59      4.24 o 
  -1   2   4     1083.12     1026.74     23.19 o 
   0   2   4       54.54       40.22      1.50 o 
   1   2   4      179.40      177.91      4.11 o 
   2   2   4      753.23      753.44      7.42 o 
   3   2   4     1054.81     1083.16     15.84 o 
   4   2   4       54.91       55.41      1.51 o 
   5   2   4       84.27       81.57      1.79 o 
   6   2   4      930.00      987.65     26.97 o 
   7   2   4      275.73      285.91      6.67 o 
   8   2   4       25.78       23.54      3.81 o 
   9   2   4       53.43       57.00      9.24 o 
  10   2   4       14.02        6.68      7.95 o 
 -10   3   4        9.46       12.30     23.17 o 
  -9   3   4       29.74       30.56      3.25 o 
  -8   3   4       68.00       67.96     11.15 o 
  -7   3   4        8.71        8.97      2.17 o 
  -6   3   4       89.87       96.94      8.36 o 
  -5   3   4       29.94       31.63      4.18 o 
  -4   3   4        8.41        6.01      1.96 o 
  -3   3   4      114.26      130.72      5.18 o 
  -2   3   4      138.87      130.29      4.71 o 
  -1   3   4       29.38       27.94      3.15 o 
   0   3   4      646.90      640.53     12.62 o 
   1   3   4       15.78       15.58      2.34 o 
   2   3   4      533.53      545.91     10.99 o 
   3   3   4      890.58      916.84     11.68 o 
   4   3   4        7.14        5.05      1.72 o 
   5   3   4       78.13       77.62      3.33 o 
   6   3   4      505.37      517.42     15.50 o 
   7   3   4      311.18      332.61     13.27 o 
   8   3   4       91.83       89.81      5.82 o 
   9   3   4        0.41        1.55      1.84 o 
  -9   4   4       35.59       24.09      8.92 o 
  -8   4   4      134.03      124.33     11.01 o 
  -7   4   4       27.46       23.13      4.46 o 
  -6   4   4       65.59       57.58      9.08 o 
  -5   4   4       16.07       16.31      4.49 o 
  -4   4   4       27.32       32.90      4.69 o 
  -3   4   4      118.99      116.97      5.77 o 
  -2   4   4       10.66        8.83      1.86 o 
  -1   4   4       54.34       53.30      2.98 o 
   0   4   4        5.86        8.73      1.80 o 
   1   4   4      240.61      277.55      7.59 o 
   2   4   4       34.00       31.28      1.69 o 
   3   4   4      255.15      259.27      4.68 o 
   4   4   4      196.95      196.19      6.69 o 
   5   4   4      204.41      202.28      6.68 o 
   6   4   4      368.48      391.28     15.62 o 
   7   4   4      135.27      149.18      7.96 o 
   8   4   4       21.88       17.00      5.94 o 
   9   4   4       31.00       37.75     12.48 o 
  -9   5   4       40.11       43.84      7.23 o 
  -8   5   4       56.90       52.21      7.04 o 
  -7   5   4        2.03        1.92      0.83 o 
  -6   5   4       29.33       37.87      7.25 o 
  -5   5   4        5.36        4.71      2.41 o 
  -4   5   4       48.94       47.14      2.27 o 
  -3   5   4        0.24        0.35      1.05 o 
  -2   5   4      110.99      112.13      4.68 o 
  -1   5   4       19.46       20.24      3.96 o 
   0   5   4      362.79      391.52     14.07 o 
   1   5   4      107.16      109.13      5.42 o 
   2   5   4       33.22       29.43      3.18 o 
   3   5   4      409.26      405.34     13.55 o 
   4   5   4       18.70       17.72      3.47 o 
   5   5   4       14.71       12.27      2.49 o 
   6   5   4      268.26      279.71     12.04 o 
   7   5   4        0.12        0.21      1.26 o 
   8   5   4       32.13       19.51      9.42 o 
  -7   6   4       80.77       81.88      7.76 o 
  -6   6   4        1.07        1.36      1.98 o 
  -5   6   4       60.06       59.76      6.23 o 
  -4   6   4       65.92       65.15      6.24 o 
  -3   6   4       91.72      105.48      6.18 o 
  -2   6   4       46.74       48.61      3.65 o 
  -1   6   4      156.66      156.25      5.75 o 
   0   6   4       73.47       80.86      5.61 o 
   1   6   4        4.02        3.43      1.44 o 
   2   6   4        2.54        3.15      1.67 o 
   3   6   4       52.59       49.41      3.28 o 
   4   6   4       28.61       24.57      4.64 o 
   5   6   4        1.63        2.32      1.32 o 
   6   6   4      129.96      137.56      9.59 o 
   7   6   4       34.80       37.75      7.12 o 
  -6   7   4       32.42       29.45      9.48 o 
  -5   7   4       31.51       26.82      6.02 o 
  -4   7   4        5.16        5.17      1.77 o 
  -3   7   4       16.38       13.54      6.04 o 
  -2   7   4       16.23       15.01      6.19 o 
  -1   7   4       58.00       53.15      4.91 o 
   0   7   4        3.14        1.98      1.42 o 
   1   7   4       28.51       21.77      6.55 o 
   2   7   4        1.90        1.68      1.01 o 
   3   7   4       96.85      101.93      5.22 o 
   4   7   4       17.78       13.85      6.02 o 
   5   7   4       16.64       10.76      4.18 o 
  -3   8   4       21.47       14.55      6.78 o 
  -2   8   4       18.18       16.65      7.90 o 
  -1   8   4       22.33       17.73      9.74 o 
   0   8   4        8.16        9.02      4.99 o 
   1   8   4        4.82        4.39      1.69 o 
   2   8   4        5.43        3.27      2.00 o 
   3   8   4       39.19       39.98      4.30 o 
 -11   0   5        0.01       46.66     30.00 o 
 -10   0   5        1.52       15.10     25.22 o 
  -9   0   5       89.37       60.62     23.73 o 
  -8   0   5      315.80      246.75     27.95 o 
  -7   0   5       10.67        9.29      3.96 o 
  -6   0   5       18.78       19.66      6.02 o 
  -5   0   5       27.91       34.19      2.95 o 
  -4   0   5      834.83      895.29     35.62 o 
  -3   0   5       51.39       53.06      5.75 o 
  -2   0   5     1863.30     1870.49     25.40 o 
  -1   0   5     1639.03     1538.89     16.56 o 
   0   0   5     3811.15     3466.20     70.28 o 
   1   0   5        5.37        3.89      0.62 o 
   2   0   5     1293.45     1244.02     12.92 o 
   3   0   5        1.56        2.31      0.86 o 
   4   0   5       11.52       13.90      1.13 o 
   5   0   5        0.40        1.57      1.39 o 
   6   0   5      135.73      142.09      4.84 o 
   7   0   5       10.58        7.00      2.25 o 
   8   0   5        1.77        2.48      1.50 o 
   9   0   5       50.68       54.11      8.02 o 
 -11   1   5        0.04       -9.20     16.66 o 
 -10   1   5        8.19        4.39     15.44 o 
  -9   1   5       41.92       39.49      3.76 o 
  -8   1   5      159.32      150.78     14.91 o 
  -7   1   5      117.48      123.89      6.74 o 
  -6   1   5       23.91       25.27      4.19 o 
  -5   1   5      103.96      121.90      2.56 o 
  -4   1   5       45.78       42.49      7.49 o 
  -3   1   5      383.26      393.24      7.77 o 
  -2   1   5     1526.63     1460.06     37.36 o 
  -1   1   5      335.41      334.25      2.92 o 
   0   1   5      675.88      617.27      6.88 o 
   1   1   5      656.82      661.03      4.56 o 
   2   1   5     1337.84     1284.64     16.22 o 
   3   1   5     1453.41     1475.96     24.91 o 
   4   1   5       63.93       69.24      1.25 o 
   5   1   5      302.12      315.99      6.01 o 
   6   1   5        4.07        3.51      0.96 o 
   7   1   5       27.69       26.36      2.55 o 
   8   1   5       54.34       57.04      2.56 o 
   9   1   5        2.06        1.20      1.51 o 
 -10   2   5       13.85       13.43      5.93 o 
  -9   2   5       30.58       28.22      4.95 o 
  -8   2   5      202.65      166.85      9.70 o 
  -7   2   5      152.30      159.17      5.26 o 
  -6   2   5        0.15        1.01      2.59 o 
  -5   2   5      355.21      354.30     10.43 o 
  -4   2   5      284.03      281.52     15.74 o 
  -3   2   5      945.05      981.49     22.88 o 
  -2   2   5      699.92      708.39     10.79 o 
  -1   2   5      917.04      948.02      9.99 o 
   0   2   5      335.41      332.77      3.80 o 
   1   2   5       85.72       88.89      1.92 o 
   2   2   5     1125.68     1102.48     17.99 o 
   3   2   5       32.06       32.37      1.32 o 
   4   2   5       93.04       94.45      2.52 o 
   5   2   5      156.34      163.20      2.75 o 
   6   2   5      228.87      225.51      5.17 o 
   7   2   5       88.73       77.33      4.01 o 
   8   2   5        2.05        2.80      1.59 o 
   9   2   5        3.35        3.54      2.45 o 
  10   2   5       17.36        9.34      4.92 o 
 -10   3   5       30.55       34.72      8.69 o 
  -9   3   5       11.09        8.10      6.91 o 
  -8   3   5       55.94       50.95      7.33 o 
  -7   3   5       60.09       49.97      4.35 o 
  -6   3   5        9.51        6.12      1.28 o 
  -5   3   5      188.57      199.02      5.35 o 
  -4   3   5      192.56      200.41      7.38 o 
  -3   3   5       99.35      114.21      3.97 o 
  -2   3   5       24.72       20.71      1.95 o 
  -1   3   5      135.32      125.84      8.20 o 
   0   3   5      164.93      150.32      5.75 o 
   1   3   5      249.10      255.71      6.86 o 
   2   3   5      275.83      261.48      4.74 o 
   3   3   5      839.82      904.78     18.47 o 
   4   3   5       20.58       20.42      1.25 o 
   5   3   5       29.72       32.95      2.50 o 
   6   3   5      140.98      154.24      4.38 o 
   7   3   5       87.96       88.85      4.42 o 
   8   3   5       10.20        7.97      3.00 o 
   9   3   5        2.54        1.39      1.78 o 
  -9   4   5       29.84       25.79      9.10 o 
  -8   4   5       20.95       20.14     14.91 o 
  -7   4   5       80.59       79.62      4.36 o 
  -6   4   5      104.36      105.55      6.03 o 
  -5   4   5       64.83       68.39      3.97 o 
  -4   4   5       62.11       65.09      5.62 o 
  -3   4   5      116.58      117.04      5.28 o 
  -2   4   5      138.48      128.80      4.92 o 
  -1   4   5      259.10      270.03      9.67 o 
   0   4   5      122.08      125.55      5.69 o 
   1   4   5      118.73      113.10      4.13 o 
   2   4   5      595.91      607.31     10.20 o 
   3   4   5       28.93       28.68      2.06 o 
   4   4   5        9.94       12.85      2.32 o 
   5   4   5       48.99       53.10      7.27 o 
   6   4   5      272.87      289.82      7.54 o 
   7   4   5       97.80      100.08      6.89 o 
   8   4   5       39.52       38.06      8.55 o 
   9   4   5       10.76        7.30      5.49 o 
  -8   5   5       32.69       30.33      7.81 o 
  -7   5   5       32.14       19.18      6.44 o 
  -6   5   5        5.78        5.19      8.02 o 
  -5   5   5       42.23       48.07      9.04 o 
  -4   5   5        7.65        7.67      2.36 o 
  -3   5   5       40.05       41.44      5.83 o 
  -2   5   5       80.23       81.96      4.06 o 
  -1   5   5        1.88        3.02      1.55 o 
   0   5   5        7.27        6.31      1.48 o 
   1   5   5      452.09      460.53     12.43 o 
   2   5   5      230.40      226.10      7.16 o 
   3   5   5       84.65       88.18      3.53 o 
   4   5   5      112.98      120.81      5.39 o 
   5   5   5       64.40       65.03      2.62 o 
   6   5   5      168.57      181.66      8.28 o 
   7   5   5        7.63        6.35      2.01 o 
   8   5   5       32.33       20.53     12.21 o 
  -7   6   5       24.26       16.72      8.46 o 
  -6   6   5       31.72       27.95     10.73 o 
  -5   6   5       19.98       18.63      5.90 o 
  -4   6   5       32.29       28.63      8.21 o 
  -3   6   5       10.55        8.38      2.56 o 
  -2   6   5        7.40        7.14      1.53 o 
  -1   6   5       27.10       24.72      2.99 o 
   0   6   5       97.32      109.71      6.18 o 
   1   6   5       22.11       21.30      5.83 o 
   2   6   5       32.47       31.50      5.25 o 
   3   6   5        9.94        8.90      2.42 o 
   4   6   5        2.10        2.24      1.03 o 
   5   6   5       55.56       55.26      3.05 o 
   6   6   5      106.90      108.85      6.76 o 
   7   6   5       56.83       58.55      3.53 o 
  -6   7   5        1.86        2.45      1.97 o 
  -5   7   5       16.79       15.14      5.84 o 
  -4   7   5       10.43       10.18      3.95 o 
  -3   7   5       63.12       60.05      8.08 o 
  -2   7   5        6.77        6.78      3.41 o 
  -1   7   5       18.29       12.69      4.29 o 
   0   7   5       21.06       15.47      6.21 o 
   1   7   5        3.11        3.07      1.82 o 
   2   7   5       24.49       18.54      5.27 o 
   3   7   5       25.81       16.32      4.93 o 
   4   7   5        7.83        4.90      2.15 o 
   5   7   5        2.69        1.46      1.25 o 
  -3   8   5       38.08       43.75      7.59 o 
  -2   8   5       21.31       17.51      8.31 o 
  -1   8   5       17.19       13.19      6.74 o 
   0   8   5       18.42       13.20      5.86 o 
   1   8   5        2.10        2.02      1.22 o 
   2   8   5       11.95        8.64      3.47 o 
 -11   0   6       13.02       18.71     20.82 o 
 -10   0   6        5.35       19.87     19.36 o 
  -9   0   6        0.38       14.76     23.95 o 
  -8   0   6       60.71       34.80     22.16 o 
  -7   0   6       72.72       75.26      5.16 o 
  -6   0   6        0.89        2.28      2.54 o 
  -5   0   6        6.77        9.16      2.89 o 
  -4   0   6      252.68      224.87     12.02 o 
  -3   0   6      184.98      194.55      5.26 o 
  -2   0   6        3.42        4.63      0.78 o 
  -1   0   6       15.30       20.21      4.41 o 
   0   0   6        3.25        4.87      1.09 o 
   1   0   6       60.62       59.28      1.49 o 
   2   0   6      320.85      351.61     14.01 o 
   3   0   6      167.65      182.48      5.09 o 
   4   0   6       85.12       85.41      4.55 o 
   5   0   6       11.47       11.68      1.32 o 
   6   0   6      543.07      550.41     14.69 o 
   7   0   6       30.95       28.44      2.37 o 
   8   0   6       22.56       12.98      6.52 o 
 -10   1   6       71.32       72.28     22.14 o 
  -9   1   6       68.11       77.34      7.38 o 
  -8   1   6       18.79       15.07     12.16 o 
  -7   1   6       29.96       32.86     11.74 o 
  -6   1   6      168.49      173.72      4.36 o 
  -5   1   6        6.18        6.91      2.46 o 
  -4   1   6      153.26      156.26      5.60 o 
  -3   1   6        3.97        3.17      1.97 o 
  -2   1   6      883.06      835.18      9.85 o 
  -1   1   6      168.88      170.93      2.71 o 
   0   1   6      675.74      628.94      5.91 o 
   1   1   6      345.30      338.77      3.07 o 
   2   1   6       99.87      103.92      2.34 o 
   3   1   6      767.26      785.88     14.76 o 
   4   1   6      182.79      187.13      2.86 o 
   5   1   6      307.14      315.09      4.34 o 
   6   1   6       62.44       65.51      2.54 o 
   7   1   6       93.40       96.94      3.61 o 
   8   1   6       36.61       37.31      4.19 o 
   9   1   6        2.30        1.79      1.49 o 
 -10   2   6       16.41       20.94     11.04 o 
  -9   2   6       40.12       32.55      3.91 o 
  -8   2   6      350.01      338.68     12.42 o 
  -7   2   6       12.35       10.25      2.84 o 
  -6   2   6       79.51       77.15      3.84 o 
  -5   2   6       57.10       48.67      5.20 o 
  -4   2   6      465.57      474.20     11.70 o 
  -3   2   6      164.26      185.58      7.53 o 
  -2   2   6      758.94      785.50     16.20 o 
  -1   2   6      671.14      684.72     24.37 o 
   0   2   6       78.29       73.84      2.35 o 
   1   2   6       42.52       40.07      1.48 o 
   2   2   6      972.22      973.23     14.39 o 
   3   2   6      425.18      429.96      6.42 o 
   4   2   6       38.26       40.64      1.67 o 
   5   2   6      199.16      196.99      4.65 o 
   6   2   6      145.80      130.28      3.21 o 
   7   2   6       17.21       15.82      3.97 o 
   8   2   6       21.02       16.79      7.22 o 
   9   2   6        2.66        2.78      1.87 o 
 -10   3   6        4.16       11.34     14.28 o 
  -9   3   6       67.05       57.94      7.18 o 
  -8   3   6        5.27        6.70      2.03 o 
  -7   3   6      248.74      235.64     11.84 o 
  -6   3   6       10.26        8.66      3.54 o 
  -5   3   6       96.04       94.24      4.99 o 
  -4   3   6       65.48       68.51      3.31 o 
  -3   3   6      116.86      111.39     10.28 o 
  -2   3   6      230.62      215.93      5.49 o 
  -1   3   6      210.90      228.27      6.34 o 
   0   3   6       45.96       43.25      2.03 o 
   1   3   6       34.76       34.69      1.84 o 
   2   3   6      343.56      318.20      7.65 o 
   3   3   6       80.82       78.05      2.51 o 
   4   3   6      208.53      218.40      3.66 o 
   5   3   6       98.02       94.66      2.69 o 
   6   3   6      141.47      141.86      3.65 o 
   7   3   6       22.84       19.18      5.47 o 
   8   3   6        6.01        6.64      2.84 o 
   9   3   6        7.43        5.85      3.96 o 
  -9   4   6       17.66       14.82      5.59 o 
  -8   4   6      179.26      176.32     21.59 o 
  -7   4   6       27.69       25.56      6.38 o 
  -6   4   6       22.36       25.61      9.14 o 
  -5   4   6       12.21        8.50      3.10 o 
  -4   4   6      133.35      141.77      6.65 o 
  -3   4   6       61.27       59.02      2.39 o 
  -2   4   6       43.39       46.04      3.62 o 
  -1   4   6      213.72      228.00      8.95 o 
   0   4   6      280.87      298.99      9.60 o 
   1   4   6       32.47       36.02      3.21 o 
   2   4   6        8.70       11.13      2.04 o 
   3   4   6       88.74       85.89      2.70 o 
   4   4   6      381.75      397.27      8.77 o 
   5   4   6       48.08       50.51      4.26 o 
   6   4   6      150.67      150.71      4.02 o 
   7   4   6       21.86       16.05      6.11 o 
   8   4   6       17.19       12.83      5.57 o 
  -8   5   6       16.27       14.04     10.99 o 
  -7   5   6       13.83       17.12      8.50 o 
  -6   5   6        0.28        1.54      3.45 o 
  -5   5   6       33.49       36.54      4.99 o 
  -4   5   6        6.55        9.19      3.04 o 
  -3   5   6      206.29      200.99      7.75 o 
  -2   5   6       35.14       40.48      2.78 o 
  -1   5   6      193.77      198.65      6.18 o 
   0   5   6        0.08        1.47      1.36 o 
   1   5   6       13.69       13.31      2.95 o 
   2   5   6      183.52      182.29      7.51 o 
   3   5   6      148.89      160.97      4.17 o 
   4   5   6        5.97        4.40      1.56 o 
   5   5   6       25.19       23.44      2.13 o 
   6   5   6        2.78        3.30      1.39 o 
   7   5   6       10.58        6.70      2.93 o 
   8   5   6        2.47        1.53      1.45 o 
  -7   6   6        6.37        3.92      3.15 o 
  -6   6   6        5.20        2.00      3.14 o 
  -5   6   6        2.42        1.42      5.40 o 
  -4   6   6        2.75        4.09      2.51 o 
  -3   6   6        5.82        2.57      1.62 o 
  -2   6   6       45.78       36.86      2.86 o 
  -1   6   6      137.22      143.11      7.32 o 
   0   6   6       30.18       28.02      5.53 o 
   1   6   6       72.32       72.08      4.80 o 
   2   6   6       93.71       88.08      3.46 o 
   3   6   6       72.74       78.31      5.47 o 
   4   6   6       16.85       13.49      3.45 o 
   5   6   6       35.52       30.55      2.86 o 
   6   6   6      142.28      147.18      9.68 o 
  -6   7   6        3.69        3.21      1.60 o 
  -5   7   6        9.01        7.95      3.78 o 
  -4   7   6       11.35        9.15      3.16 o 
  -3   7   6       18.31       13.87      6.60 o 
  -2   7   6        4.38        2.88      1.91 o 
  -1   7   6       28.72       23.46      5.63 o 
   0   7   6       29.57       25.82      5.96 o 
   1   7   6       31.63       40.12      5.53 o 
   2   7   6       53.44       51.64      6.83 o 
   3   7   6       56.78       54.21      4.82 o 
   4   7   6       12.64        8.49      3.18 o 
   5   7   6       21.14       14.85      5.29 o 
  -2   8   6       16.49       11.23      6.94 o 
  -1   8   6       26.17       13.28      6.26 o 
   0   8   6       36.40       27.36      6.66 o 
   1   8   6       41.45       43.93      2.79 o 
   2   8   6       57.81       65.17      4.28 o 
 -10   0   7       47.23       28.19     24.06 o 
  -9   0   7        0.65        3.39     23.54 o 
  -8   0   7      181.42      174.63     29.50 o 
  -7   0   7        6.91        8.79      3.26 o 
  -6   0   7       38.17       38.66     10.60 o 
  -5   0   7        2.13        3.30      1.92 o 
  -4   0   7     1166.20     1184.79     45.49 o 
  -3   0   7      152.34      176.83      8.32 o 
  -2   0   7        0.77        0.43      0.68 o 
  -1   0   7      251.21      240.17      4.02 o 
   0   0   7       56.99       58.43      1.52 o 
   1   0   7      199.47      195.60      2.26 o 
   2   0   7      703.74      729.66     37.99 o 
   3   0   7        1.75        0.47      1.19 o 
   4   0   7        0.07        1.00      1.24 o 
   5   0   7       15.83       11.26      2.73 o 
   6   0   7       16.25        9.87      3.35 o 
   7   0   7        0.43        1.36      1.27 o 
   8   0   7       60.73       61.27      6.73 o 
 -10   1   7       37.83       34.80      6.57 o 
  -9   1   7      150.31      154.51     22.61 o 
  -8   1   7       11.83       16.62      6.14 o 
  -7   1   7       16.01        6.42      8.00 o 
  -6   1   7       61.17       58.84      8.80 o 
  -5   1   7      348.84      372.13     10.46 o 
  -4   1   7       11.15       11.84      4.19 o 
  -3   1   7      176.39      179.28      4.04 o 
  -2   1   7     1113.52     1156.99     19.98 o 
  -1   1   7     2168.45     2219.08     31.91 o 
   0   1   7      148.30      156.02      3.27 o 
   1   1   7       66.19       74.08      2.79 o 
   2   1   7       89.55       88.24      1.63 o 
   3   1   7      421.40      437.67      6.27 o 
   4   1   7       83.00       85.19      2.37 o 
   5   1   7       79.49       79.82      2.59 o 
   6   1   7       73.11       69.84      2.46 o 
   7   1   7       18.24       14.56      3.45 o 
   8   1   7        5.88        6.71      2.41 o 
   9   1   7       86.18       92.77      9.42 o 
 -10   2   7       25.72       25.05     11.58 o 
  -9   2   7       68.32       63.11      6.06 o 
  -8   2   7      126.22      128.01      7.43 o 
  -7   2   7       23.44       20.46      5.23 o 
  -6   2   7       34.93       31.12      5.56 o 
  -5   2   7      107.67      110.28      6.95 o 
  -4   2   7      521.70      485.04     17.13 o 
  -3   2   7      109.80      118.63      6.15 o 
  -2   2   7      290.64      296.30      8.36 o 
  -1   2   7      255.79      263.55      7.52 o 
   0   2   7      322.61      346.48      8.66 o 
   1   2   7      128.50      134.94      4.28 o 
   2   2   7      632.96      645.63     14.37 o 
   3   2   7      369.21      349.37      7.38 o 
   4   2   7      221.63      228.82      3.37 o 
   5   2   7      180.76      192.99      4.18 o 
   6   2   7      130.48      129.07      4.00 o 
   7   2   7       52.75       50.56      4.51 o 
   8   2   7       27.58       24.55      9.92 o 
   9   2   7       34.49       36.27      7.33 o 
 -10   3   7       47.47       43.97      7.89 o 
  -9   3   7       56.71       56.94     22.03 o 
  -8   3   7       34.01       23.43     10.76 o 
  -7   3   7       24.23       27.35      6.73 o 
  -6   3   7      323.18      291.53     13.30 o 
  -5   3   7      548.53      551.24     20.09 o 
  -4   3   7       46.56       52.25      5.64 o 
  -3   3   7      284.36      285.65     10.20 o 
  -2   3   7       51.54       48.05      6.37 o 
  -1   3   7       53.66       53.61      2.30 o 
   0   3   7      173.91      171.63      5.65 o 
   1   3   7        2.27        2.50      1.02 o 
   2   3   7        0.74        0.50      0.63 o 
   3   3   7       55.17       57.77      2.93 o 
   4   3   7       23.02       20.00      1.98 o 
   5   3   7       39.72       38.36      1.57 o 
   6   3   7       49.29       53.30      3.29 o 
   7   3   7        9.19        4.53      1.98 o 
   8   3   7        7.83        6.19      2.56 o 
   9   3   7      163.18      183.07     11.16 o 
  -9   4   7       40.63       45.76      8.46 o 
  -8   4   7        4.06        7.63      4.30 o 
  -7   4   7       23.76       12.29      8.16 o 
  -6   4   7       20.88       15.05      4.80 o 
  -5   4   7       10.52        9.11      2.95 o 
  -4   4   7       29.69       33.27      5.12 o 
  -3   4   7       53.98       51.58      3.18 o 
  -2   4   7      163.98      166.76      4.86 o 
  -1   4   7      381.03      365.36     10.38 o 
   0   4   7      122.46      133.19      4.40 o 
   1   4   7       98.70      100.92      5.48 o 
   2   4   7      353.36      327.52      9.26 o 
   3   4   7       39.81       42.36      2.38 o 
   4   4   7       14.27       11.39      1.95 o 
   5   4   7      204.54      212.29      9.02 o 
   6   4   7       11.09        6.22      2.34 o 
   7   4   7       20.84       15.45      7.30 o 
   8   4   7        5.19        4.31      3.11 o 
  -8   5   7        8.29       13.53      5.96 o 
  -7   5   7       16.27       15.85      6.67 o 
  -6   5   7       16.71       15.96      6.80 o 
  -5   5   7      157.95      151.95      7.96 o 
  -4   5   7      100.33      107.62      6.09 o 
  -3   5   7       12.63        8.99      2.05 o 
  -2   5   7       84.05       82.18      2.84 o 
  -1   5   7       86.22       96.94      3.92 o 
   0   5   7      199.27      210.63      7.15 o 
   1   5   7       19.82       23.07      4.33 o 
   2   5   7       21.43       20.88      2.32 o 
   3   5   7      256.37      268.12     10.95 o 
   4   5   7       53.32       55.21      3.00 o 
   5   5   7       31.25       24.98      3.97 o 
   6   5   7       13.28       10.00      3.88 o 
   7   5   7       33.26       26.96     12.54 o 
  -7   6   7       17.85       13.47      5.75 o 
  -6   6   7       71.32       78.15     11.43 o 
  -5   6   7       71.05       76.46     10.87 o 
  -4   6   7       43.39       54.33     15.18 o 
  -3   6   7       11.08        9.61      2.53 o 
  -2   6   7       30.03       30.04      4.24 o 
  -1   6   7       63.18       69.57      3.65 o 
   0   6   7       79.53       79.89      4.82 o 
   1   6   7        5.79        6.33      2.67 o 
   2   6   7       58.68       54.07      4.08 o 
   3   6   7       10.11        8.31      2.57 o 
   4   6   7       24.76       20.14      5.01 o 
   5   6   7       45.19       46.84      4.23 o 
   6   6   7        0.70        1.00      1.14 o 
  -5   7   7       36.49       30.78     12.58 o 
  -4   7   7       57.24       57.94      5.41 o 
  -3   7   7        6.29        6.53      3.20 o 
  -2   7   7       14.73       13.33      2.41 o 
  -1   7   7       12.57        9.54      2.31 o 
   0   7   7       29.70       24.41      4.84 o 
   1   7   7       16.35       12.72      4.71 o 
   2   7   7       35.04       32.84      5.12 o 
   3   7   7        7.37        5.10      1.98 o 
   4   7   7       13.58       10.43      4.84 o 
  -2   8   7       27.29       12.85      7.46 o 
  -1   8   7       22.55       15.32      6.75 o 
   0   8   7        9.04        4.05      2.04 o 
   1   8   7        3.18        2.87      1.87 o 
 -10   0   8        1.24       18.64     24.99 o 
  -9   0   8      186.08      196.80     29.40 o 
  -8   0   8       38.97       37.66     29.30 o 
  -7   0   8      184.56      187.41     10.28 o 
  -6   0   8        1.95        3.09      2.57 o 
  -5   0   8        9.35        8.06      3.00 o 
  -4   0   8        0.05       -1.33      3.19 o 
  -3   0   8      173.55      165.27      7.44 o 
  -2   0   8     1264.02     1400.02     27.01 o 
  -1   0   8      744.29      761.96     11.52 o 
   0   0   8        1.30        0.80      0.44 o 
   1   0   8       30.50       32.02      1.41 o 
   2   0   8      266.08      274.67      8.47 o 
   3   0   8      350.05      376.97      9.64 o 
   4   0   8        8.67        9.47      1.98 o 
   5   0   8       29.05       31.30      3.65 o 
   6   0   8        2.93       -0.60      1.70 o 
   7   0   8       10.76       12.46      2.76 o 
   8   0   8        6.60        6.46      4.50 o 
 -10   1   8       13.41        8.56      7.83 o 
  -9   1   8        3.03        6.76      5.26 o 
  -8   1   8      116.45      127.35     13.25 o 
  -7   1   8       22.43       17.69      7.26 o 
  -6   1   8      121.60      121.38     22.07 o 
  -5   1   8      900.85      935.52     20.56 o 
  -4   1   8       36.08       32.02      2.39 o 
  -3   1   8      197.87      212.73      4.79 o 
  -2   1   8      107.87      112.93      4.37 o 
  -1   1   8     1285.83     1376.11     18.94 o 
   0   1   8      472.72      481.34      7.59 o 
   1   1   8      116.56      114.83      2.29 o 
   2   1   8       38.42       33.72      2.03 o 
   3   1   8        2.21        2.62      0.66 o 
   4   1   8       65.75       62.42      0.97 o 
   5   1   8      246.04      228.35      5.64 o 
   6   1   8        2.76        3.76      1.50 o 
   7   1   8        0.03        1.54      1.01 o 
   8   1   8       55.15       60.94      7.51 o 
   9   1   8      249.38      280.58      9.37 o 
 -10   2   8        2.81        5.34     10.86 o 
  -9   2   8       14.09       10.13      5.79 o 
  -8   2   8        6.21        5.13      3.44 o 
  -7   2   8       73.55       71.20      4.43 o 
  -6   2   8       23.10       22.69      1.22 o 
  -5   2   8       83.44       85.34      9.19 o 
  -4   2   8       52.75       49.13      3.20 o 
  -3   2   8      342.61      357.79     13.84 o 
  -2   2   8      340.35      353.53      6.88 o 
  -1   2   8        2.23        0.55      1.27 o 
   0   2   8       22.43       20.61      1.68 o 
   1   2   8      201.34      209.20      3.49 o 
   2   2   8      303.99      334.23      4.65 o 
   3   2   8        1.47        1.56      0.59 o 
   4   2   8      156.49      163.27      4.10 o 
   5   2   8      171.42      158.48      3.53 o 
   6   2   8       33.01       25.61      4.94 o 
   7   2   8       26.80       24.73      2.34 o 
   8   2   8       15.47       11.18      5.00 o 
   9   2   8        2.14        2.58      2.84 o 
 -10   3   8        8.86        3.44      3.73 o 
  -9   3   8        0.47        0.15      2.78 o 
  -8   3   8        0.37        6.10      6.51 o 
  -7   3   8        9.21        9.65      3.68 o 
  -6   3   8      286.62      267.97     12.22 o 
  -5   3   8      160.21      162.36      6.27 o 
  -4   3   8      460.84      471.98     17.59 o 
  -3   3   8      148.58      139.31      7.47 o 
  -2   3   8      604.51      688.97     21.76 o 
  -1   3   8      661.17      709.16     21.99 o 
   0   3   8       22.86       20.41      2.74 o 
   1   3   8       70.84       69.90      3.28 o 
   2   3   8       13.43       12.93      2.23 o 
   3   3   8       32.47       29.02      2.22 o 
   4   3   8       55.89       56.41      2.19 o 
   5   3   8      275.42      285.77      7.14 o 
   6   3   8       35.61       28.77      9.51 o 
   7   3   8        1.53        1.05      1.68 o 
   8   3   8       50.88       58.09      7.01 o 
   9   3   8       44.61       41.26     14.27 o 
  -9   4   8        5.28        5.67      7.58 o 
  -8   4   8        5.29        4.12      3.01 o 
  -7   4   8       58.16       65.76      6.74 o 
  -6   4   8       72.73       76.06      4.75 o 
  -5   4   8      455.75      471.47     12.18 o 
  -4   4   8        7.39       12.34      2.77 o 
  -3   4   8       16.46       18.30      4.89 o 
  -2   4   8       49.91       53.52      4.28 o 
  -1   4   8        1.29        1.66      1.46 o 
   0   4   8        1.94        3.25      1.63 o 
   1   4   8       47.36       43.10      2.59 o 
   2   4   8       55.71       53.90      2.62 o 
   3   4   8      239.22      238.67      5.85 o 
   4   4   8      106.41       98.93      3.84 o 
   5   4   8       30.96       30.36      2.69 o 
   6   4   8       20.59       19.18      3.77 o 
   7   4   8        4.06        3.62      2.03 o 
   8   4   8        8.89        6.34      3.55 o 
  -8   5   8       30.26       25.63      9.85 o 
  -7   5   8        0.09        0.98      1.32 o 
  -6   5   8       35.25       34.43      3.97 o 
  -5   5   8      250.22      280.01     21.83 o 
  -4   5   8      223.88      230.38     11.44 o 
  -3   5   8       26.45       23.84      4.95 o 
  -2   5   8        3.02        1.30      0.95 o 
  -1   5   8        0.39        0.24      1.05 o 
   0   5   8       39.68       37.73      4.86 o 
   1   5   8       25.05       24.92      4.86 o 
   2   5   8        7.50        5.93      1.52 o 
   3   5   8        5.74        7.02      1.62 o 
   4   5   8       18.19       19.86      2.91 o 
   5   5   8       26.80       24.59      3.47 o 
   6   5   8        0.47        1.05      1.33 o 
   7   5   8        3.85        3.03      3.38 o 
  -7   6   8        2.60        0.17      1.92 o 
  -6   6   8        2.10        1.88      1.73 o 
  -5   6   8      133.48      143.30     12.47 o 
  -4   6   8       15.23       16.15      6.25 o 
  -3   6   8       44.69       46.27      5.41 o 
  -2   6   8       66.06       59.02      6.27 o 
  -1   6   8       88.52       95.47      6.76 o 
   0   6   8       80.99       83.25      6.41 o 
   1   6   8       30.43       29.88      3.83 o 
   2   6   8       37.80       34.53      3.43 o 
   3   6   8       19.00       21.75      3.83 o 
   4   6   8       46.67       44.94      3.36 o 
   5   6   8        5.34        4.15      1.85 o 
   6   6   8       12.62        9.19      5.22 o 
  -5   7   8      129.05      141.59     18.37 o 
  -4   7   8       72.95       68.64      6.90 o 
  -3   7   8        8.11        4.62      2.03 o 
  -2   7   8       10.83        6.55      2.58 o 
  -1   7   8       53.16       55.23      3.54 o 
   0   7   8        3.15        3.31      1.64 o 
   1   7   8        9.26        6.14      1.93 o 
   2   7   8       32.57       21.26      7.33 o 
   3   7   8        7.67        6.20      2.52 o 
   4   7   8        7.96        6.56      3.47 o 
 -10   0   9        0.85       30.30     35.44 o 
  -9   0   9       48.14       64.55     26.38 o 
  -8   0   9       26.98       20.93     28.82 o 
  -7   0   9       72.59       83.49      6.47 o 
  -6   0   9       24.60       25.13     11.59 o 
  -5   0   9      359.57      374.23     16.12 o 
  -4   0   9       84.62       87.79      6.07 o 
  -3   0   9      105.19       96.64     13.94 o 
  -2   0   9      520.07      585.58     12.68 o 
  -1   0   9      502.35      565.29     10.32 o 
   0   0   9       60.78       66.74      2.24 o 
   1   0   9       22.50       20.83      1.31 o 
   2   0   9      295.62      313.79      6.54 o 
   3   0   9      348.85      366.79     15.26 o 
   4   0   9      267.85      292.61     13.19 o 
   5   0   9      163.55      150.31     12.82 o 
   6   0   9        0.58        2.26      1.43 o 
   7   0   9       83.35       75.68      6.16 o 
   8   0   9        0.56        1.60      2.31 o 
 -10   1   9       25.50       29.28      4.61 o 
  -9   1   9       52.25       59.43     12.60 o 
  -8   1   9       39.76       39.03     12.99 o 
  -7   1   9       50.10       53.44      6.68 o 
  -6   1   9      453.76      476.93     15.88 o 
  -5   1   9      792.20      809.42     20.55 o 
  -4   1   9      133.96      123.67      4.63 o 
  -3   1   9      157.14      152.72      4.45 o 
  -2   1   9        3.02        1.68      0.88 o 
  -1   1   9      555.74      604.32     10.61 o 
   0   1   9       12.69       13.64      1.77 o 
   1   1   9      814.71      812.25      9.72 o 
   2   1   9      185.35      187.98      3.47 o 
   3   1   9      233.32      236.46      6.00 o 
   4   1   9      248.80      253.73      9.24 o 
   5   1   9      160.90      155.90      5.08 o 
   6   1   9       42.32       47.49      3.88 o 
   7   1   9       72.05       69.71      5.07 o 
   8   1   9       29.85       21.77      9.42 o 
   9   1   9       99.01      110.33      9.15 o 
 -10   2   9       14.55       19.48     17.44 o 
  -9   2   9       19.24       18.35      7.29 o 
  -8   2   9       69.61       66.38      9.06 o 
  -7   2   9      115.88      115.53      7.68 o 
  -6   2   9       13.39        7.29      2.78 o 
  -5   2   9      431.41      437.92     13.51 o 
  -4   2   9        9.37        8.87      2.99 o 
  -3   2   9      192.29      182.64      5.23 o 
  -2   2   9      376.51      435.99      7.14 o 
  -1   2   9      171.33      190.38      4.89 o 
   0   2   9       66.87       70.90      1.87 o 
   1   2   9      171.81      167.42      3.01 o 
   2   2   9      233.09      220.65      5.37 o 
   3   2   9      198.31      191.61      4.93 o 
   4   2   9        8.31        9.91      2.23 o 
   5   2   9       44.72       43.83      1.97 o 
   6   2   9       29.11       28.30      4.35 o 
   7   2   9       11.87        9.14      2.42 o 
   8   2   9       20.07       14.82      7.60 o 
   9   2   9       14.02        8.94      5.63 o 
  -9   3   9       25.21       25.42     10.48 o 
  -8   3   9       33.92       31.60      9.61 o 
  -7   3   9      131.06      134.15     10.89 o 
  -6   3   9      157.95      153.01      6.18 o 
  -5   3   9      713.26      740.91     21.64 o 
  -4   3   9      364.52      374.29     14.66 o 
  -3   3   9       64.13       70.26      4.79 o 
  -2   3   9       94.89      101.25     10.47 o 
  -1   3   9      223.46      220.69      9.60 o 
   0   3   9       49.46       50.77      2.39 o 
   1   3   9       93.46       92.30      3.52 o 
   2   3   9       24.89       24.84      1.58 o 
   3   3   9       66.69       70.69      2.18 o 
   4   3   9      542.20      573.33     11.65 o 
   5   3   9        3.24        2.16      1.07 o 
   6   3   9      199.11      196.18     14.68 o 
   7   3   9       24.90       20.98      5.82 o 
   8   3   9       17.85       11.90      6.39 o 
  -9   4   9        7.92        8.62      4.20 o 
  -8   4   9        2.89        4.87      5.23 o 
  -7   4   9       26.40       29.41      5.95 o 
  -6   4   9       23.11       23.34      6.86 o 
  -5   4   9       49.13       48.22      5.26 o 
  -4   4   9       83.57       82.26      3.35 o 
  -3   4   9       51.01       50.51      3.74 o 
  -2   4   9      465.21      492.41     15.19 o 
  -1   4   9      231.48      227.01      9.40 o 
   0   4   9       16.11       17.84      3.91 o 
   1   4   9      145.05      139.08      4.15 o 
   2   4   9       97.67       99.38      3.36 o 
   3   4   9       62.58       59.28      2.15 o 
   4   4   9      284.19      292.78     12.07 o 
   5   4   9       18.20       14.25      3.90 o 
   6   4   9        2.68        1.34      2.01 o 
   7   4   9        6.29        5.44      3.02 o 
   8   4   9        3.19        6.83      3.41 o 
  -8   5   9        1.95        3.38      7.91 o 
  -7   5   9       14.42       13.59      6.70 o 
  -6   5   9      107.60      116.16     12.97 o 
  -5   5   9      188.97      200.44     15.84 o 
  -4   5   9        0.98       -0.61      1.32 o 
  -3   5   9       11.14       14.90      3.73 o 
  -2   5   9       70.19       72.99      4.02 o 
  -1   5   9      100.95       96.98      3.78 o 
   0   5   9       84.50       77.00      3.85 o 
   1   5   9      137.73      141.43      4.75 o 
   2   5   9       77.95       76.11      3.81 o 
   3   5   9       62.71       74.65      3.15 o 
   4   5   9       68.76       80.26      4.20 o 
   5   5   9        3.28        2.36      1.20 o 
   6   5   9       12.24       10.17      7.29 o 
   7   5   9       13.82       12.25      6.58 o 
  -7   6   9        4.09       -1.10      9.71 o 
  -6   6   9        5.71        3.68      6.29 o 
  -5   6   9       54.52       58.43      7.53 o 
  -4   6   9        0.17        3.56      1.89 o 
  -3   6   9        8.41        6.36      2.33 o 
  -2   6   9       79.12       84.14      5.49 o 
  -1   6   9        6.07        5.17      1.66 o 
   0   6   9       13.68       12.60      3.84 o 
   1   6   9       24.02       18.44      5.81 o 
   2   6   9        7.72        5.94      1.80 o 
   3   6   9       23.29       15.17      5.06 o 
   4   6   9       22.88       17.77      4.66 o 
   5   6   9       32.52       22.34      7.21 o 
  -5   7   9       84.57       55.43     39.49 o 
  -4   7   9       28.21       20.51      7.07 o 
  -3   7   9       13.16       13.80      4.47 o 
  -2   7   9       15.86       13.81      5.52 o 
  -1   7   9       12.07        8.07      5.02 o 
   0   7   9        0.84        1.30      1.16 o 
   1   7   9       67.19       76.42      5.61 o 
   2   7   9       12.96       12.91      3.15 o 
   3   7   9       19.17       12.00      5.07 o 
 -10   0  10      113.65      115.32     33.84 o 
  -9   0  10       51.83       67.39     25.84 o 
  -8   0  10        0.09      -10.51     27.07 o 
  -7   0  10      153.74      155.65     16.14 o 
  -6   0  10      110.54      109.47      7.37 o 
  -5   0  10       44.11       50.12     14.79 o 
  -4   0  10        6.12        6.71      3.70 o 
  -3   0  10       18.27       16.09      4.18 o 
  -2   0  10      192.12      213.69      4.26 o 
  -1   0  10       22.73       20.50      2.63 o 
   0   0  10        1.33        0.98      0.37 o 
   1   0  10      308.72      298.73      6.73 o 
   2   0  10        5.85        5.27      1.06 o 
   3   0  10       68.71       72.83      3.84 o 
   4   0  10        1.38        2.44      1.57 o 
   5   0  10       45.70       52.79      4.23 o 
   6   0  10       26.68       21.05      5.97 o 
   7   0  10       16.35       11.48      3.94 o 
   8   0  10       54.05       54.62      8.28 o 
 -10   1  10        7.24        5.86     14.80 o 
  -9   1  10        6.58       12.08      5.93 o 
  -8   1  10        3.21        3.77      7.49 o 
  -7   1  10       20.27       15.17      5.77 o 
  -6   1  10      485.02      480.64     18.30 o 
  -5   1  10      570.39      589.28     23.56 o 
  -4   1  10       15.47       18.08      3.27 o 
  -3   1  10       12.89       15.33      1.67 o 
  -2   1  10      129.25      144.21      3.22 o 
  -1   1  10       57.67       54.15      2.16 o 
   0   1  10      483.03      481.05      6.81 o 
   1   1  10        1.09        1.08      0.46 o 
   2   1  10      215.37      213.18      4.45 o 
   3   1  10       61.55       50.58      3.72 o 
   4   1  10       64.72       61.50      5.31 o 
   5   1  10      118.56      100.11      4.54 o 
   6   1  10       12.62        9.19      2.41 o 
   7   1  10        0.17        0.96      1.44 o 
   8   1  10        2.74        2.48      1.79 o 
   9   1  10       51.21       51.86      4.05 o 
 -10   2  10       28.04       32.01      3.62 o 
  -9   2  10       14.70       13.71      9.88 o 
  -8   2  10        6.78        3.76      5.25 o 
  -7   2  10      104.68      108.48      7.09 o 
  -6   2  10      305.85      313.75     14.46 o 
  -5   2  10       44.44       37.66      7.19 o 
  -4   2  10      399.22      414.41     12.59 o 
  -3   2  10      473.48      489.06      9.78 o 
  -2   2  10      829.14      897.61     13.67 o 
  -1   2  10      132.88      118.37      4.56 o 
   0   2  10      146.42      156.13      5.03 o 
   1   2  10       98.45       96.65      3.63 o 
   2   2  10       44.78       42.84      1.04 o 
   3   2  10      419.02      417.08      9.46 o 
   4   2  10      151.64      156.60      4.22 o 
   5   2  10        8.12        4.54      1.19 o 
   6   2  10       35.66       28.60      3.65 o 
   7   2  10        8.69        7.11      3.79 o 
   8   2  10        5.83        4.13      2.03 o 
  -9   3  10       15.66        9.03      6.22 o 
  -8   3  10       17.37       11.09      4.63 o 
  -7   3  10        1.08        2.42      1.92 o 
  -6   3  10      433.13      449.44     21.92 o 
  -5   3  10      879.39      866.43     35.47 o 
  -4   3  10      104.11      104.22      4.84 o 
  -3   3  10      100.87       94.55      6.36 o 
  -2   3  10      105.57      100.61      5.68 o 
  -1   3  10       39.74       39.04      3.02 o 
   0   3  10       53.99       50.45      2.36 o 
   1   3  10      105.45      101.67      3.88 o 
   2   3  10       16.02       15.62      1.79 o 
   3   3  10       71.60       68.30      1.85 o 
   4   3  10       34.58       27.03      3.42 o 
   5   3  10      117.02      111.43      5.79 o 
   6   3  10       93.97       98.50      9.01 o 
   7   3  10        0.66        1.89      1.76 o 
   8   3  10        8.41        6.43      4.26 o 
  -9   4  10        5.49        1.79     17.47 o 
  -8   4  10       49.05       50.13      5.70 o 
  -7   4  10       44.83       40.51     12.07 o 
  -6   4  10      199.10      183.24     12.01 o 
  -5   4  10       97.83      104.54      6.24 o 
  -4   4  10       97.38       97.40      4.99 o 
  -3   4  10       34.34       33.24      3.59 o 
  -2   4  10      363.08      385.33     11.51 o 
  -1   4  10       10.00        9.59      2.78 o 
   0   4  10       73.30       66.84      3.42 o 
   1   4  10       13.04       11.40      2.15 o 
   2   4  10      120.62      117.78      6.09 o 
   3   4  10      102.13      107.17      4.57 o 
   4   4  10        4.04        4.50      1.44 o 
   5   4  10       82.46       82.82      9.19 o 
   6   4  10       51.27       45.69      6.23 o 
   7   4  10        0.05       -0.60      2.26 o 
  -8   5  10        3.32        2.22      3.98 o 
  -7   5  10        5.71        4.92      8.15 o 
  -6   5  10      181.95      192.00     10.24 o 
  -5   5  10      168.74      163.18      8.85 o 
  -4   5  10        7.50        6.91      2.42 o 
  -3   5  10       31.87       34.70      3.04 o 
  -2   5  10       80.76       74.91      4.70 o 
  -1   5  10       27.22       28.42      5.67 o 
   0   5  10       57.52       55.50      3.92 o 
   1   5  10        7.83        6.22      1.54 o 
   2   5  10      184.30      179.74      5.45 o 
   3   5  10       58.70       66.65      4.22 o 
   4   5  10       72.36       75.21      7.08 o 
   5   5  10       23.89       17.59      5.87 o 
   6   5  10       16.67       13.17      5.90 o 
  -6   6  10       36.48       37.21      4.93 o 
  -5   6  10       87.18       89.28     14.45 o 
  -4   6  10        2.00        2.32      2.93 o 
  -3   6  10       31.06       34.33      4.01 o 
  -2   6  10       14.02       12.90      3.60 o 
  -1   6  10        8.23        7.33      2.78 o 
   0   6  10       16.49       13.76      4.66 o 
   1   6  10       34.18       38.51      5.15 o 
   2   6  10       81.02       85.17      5.95 o 
   3   6  10       40.21       38.04      4.09 o 
   4   6  10        1.50        2.04      1.16 o 
   5   6  10       44.12       39.12      9.13 o 
  -4   7  10       22.00       14.00      5.70 o 
  -3   7  10       22.71       22.77      5.65 o 
  -2   7  10       71.96       84.53      6.45 o 
  -1   7  10       43.01       49.44      7.80 o 
   0   7  10        5.77        3.35      2.63 o 
   1   7  10        9.59        7.59      3.12 o 
   2   7  10       61.94       60.38      4.26 o 
   3   7  10        2.89        2.12      1.47 o 
 -10   0  11        5.22       15.47     30.41 o 
  -9   0  11        6.34       19.79     22.64 o 
  -8   0  11       36.91       51.71     28.75 o 
  -7   0  11       16.06       11.86      4.07 o 
  -6   0  11     1591.66     1663.39     20.04 o 
  -5   0  11       30.56       25.35      5.92 o 
  -4   0  11        0.12        0.77      3.84 o 
  -3   0  11        3.39       11.54      3.20 o 
  -2   0  11      182.02      205.09      6.08 o 
  -1   0  11       97.54       89.60      3.71 o 
   0   0  11        3.21        2.21      1.27 o 
   1   0  11       17.95       14.87      2.55 o 
   2   0  11      332.13      337.09      7.82 o 
   3   0  11      631.38      676.58     28.24 o 
   4   0  11      300.68      301.09     10.98 o 
   5   0  11       44.44       38.84     10.05 o 
   6   0  11       14.75        9.77      3.29 o 
   7   0  11        3.95        2.49      1.45 o 
   8   0  11        7.92        5.26      2.18 o 
 -10   1  11       22.91        9.51      6.56 o 
  -9   1  11       68.87       75.36      9.55 o 
  -8   1  11        1.54        3.09      2.97 o 
  -7   1  11       50.00       50.26      6.21 o 
  -6   1  11      336.85      358.49     19.47 o 
  -5   1  11      674.65      658.03     19.66 o 
  -4   1  11       18.17       17.87      1.81 o 
  -3   1  11       38.43       36.91      2.28 o 
  -2   1  11      256.66      260.66      7.98 o 
  -1   1  11      177.18      178.39      8.36 o 
   0   1  11      124.06      125.23      3.71 o 
   1   1  11      198.22      198.03      3.19 o 
   2   1  11        3.57        2.44      0.52 o 
   3   1  11        2.72        1.89      1.23 o 
   4   1  11       25.14       22.00      4.63 o 
   5   1  11      428.51      406.17     18.38 o 
   6   1  11      138.65      130.25      8.16 o 
   7   1  11        8.40        7.94      2.60 o 
   8   1  11        2.08        3.16      1.33 o 
  -9   2  11       43.39       57.24     21.02 o 
  -8   2  11       21.58       17.40      5.49 o 
  -7   2  11        1.60        1.55      2.85 o 
  -6   2  11      557.64      590.86     37.41 o 
  -5   2  11       25.18       23.57      3.36 o 
  -4   2  11       83.13       75.33      2.57 o 
  -3   2  11      160.95      154.50      6.06 o 
  -2   2  11       49.21       43.87      2.95 o 
  -1   2  11       48.74       53.29      2.50 o 
   0   2  11       86.28       89.63      3.59 o 
   1   2  11      111.97      111.54      3.57 o 
   2   2  11      159.49      163.72      4.60 o 
   3   2  11      135.22      138.07      4.12 o 
   4   2  11        5.21        4.47      1.26 o 
   5   2  11       36.01       32.63      3.37 o 
   6   2  11        6.97        6.20      1.83 o 
   7   2  11        5.78        3.81      3.02 o 
   8   2  11        6.32        6.44      3.79 o 
  -9   3  11       91.69      110.54     10.84 o 
  -8   3  11       25.33       21.49      9.09 o 
  -7   3  11        6.33        5.71      4.85 o 
  -6   3  11      142.40      143.20      6.35 o 
  -5   3  11       21.71       19.93      3.46 o 
  -4   3  11       18.79       22.05      3.12 o 
  -3   3  11       31.98       30.70      4.41 o 
  -2   3  11      125.15      126.68      4.99 o 
  -1   3  11       26.66       24.32      2.46 o 
   0   3  11      144.04      142.14      4.92 o 
   1   3  11      271.06      257.68      6.90 o 
   2   3  11      432.34      456.69      9.79 o 
   3   3  11       86.71       89.74      2.92 o 
   4   3  11       44.58       47.45      2.03 o 
   5   3  11       23.11       22.78      6.90 o 
   6   3  11       66.74       68.81      5.50 o 
   7   3  11       12.12        6.10      3.94 o 
  -8   4  11       49.39       52.69      6.15 o 
  -7   4  11       18.89       18.19      6.31 o 
  -6   4  11      260.73      264.59     13.41 o 
  -5   4  11       11.60       17.60      4.31 o 
  -4   4  11        6.99        8.68      3.18 o 
  -3   4  11      246.37      259.17      7.62 o 
  -2   4  11      151.32      142.99      5.02 o 
  -1   4  11       26.00       24.52      3.50 o 
   0   4  11       25.62       22.05      3.86 o 
   1   4  11       77.55       75.44      3.06 o 
   2   4  11      207.52      208.93      8.24 o 
   3   4  11       87.26       87.44      2.76 o 
   4   4  11       16.06       16.21      4.20 o 
   5   4  11       10.32        7.58      2.59 o 
   6   4  11       11.86       11.99      5.50 o 
   7   4  11       16.63       13.10      3.38 o 
  -7   5  11       21.59       10.93      5.26 o 
  -6   5  11      101.51      109.41     12.40 o 
  -5   5  11      149.23      151.83      9.83 o 
  -4   5  11        3.10        3.91      1.77 o 
  -3   5  11       23.55       17.02      4.68 o 
  -2   5  11      143.13      162.24      5.24 o 
  -1   5  11       62.26       62.03      3.11 o 
   0   5  11       17.33       17.44      4.60 o 
   1   5  11       58.87       58.75      3.40 o 
   2   5  11      279.43      300.91     13.82 o 
   3   5  11       43.91       46.55      4.25 o 
   4   5  11        0.76        1.42      1.31 o 
   5   5  11       53.63       48.40      5.04 o 
   6   5  11        7.86        8.56      3.56 o 
  -6   6  11       88.88      100.11      7.18 o 
  -5   6  11       16.06        8.80      7.38 o 
  -4   6  11       14.79       15.26      5.41 o 
  -3   6  11        7.83        6.08      2.12 o 
  -2   6  11        4.10        3.95      1.34 o 
  -1   6  11       18.76       17.50      5.71 o 
   0   6  11       63.78       65.86      4.05 o 
   1   6  11       29.89       26.84      2.99 o 
   2   6  11      163.31      197.83     13.38 o 
   3   6  11       10.06        9.31      3.57 o 
   4   6  11       33.58       29.88      9.43 o 
  -3   7  11       18.28       15.93      5.38 o 
  -2   7  11       18.29       12.74      5.39 o 
  -1   7  11        2.84        2.35      1.43 o 
   0   7  11       11.74        9.07      2.57 o 
   1   7  11       71.52       80.06      4.31 o 
   2   7  11       63.36       63.08      5.28 o 
  -9   0  12        4.66       48.69     35.10 o 
  -8   0  12       11.18       18.17     30.83 o 
  -7   0  12        0.00        0.97      2.37 o 
  -6   0  12      344.60      350.26     14.70 o 
  -5   0  12        4.79        3.51      2.35 o 
  -4   0  12        1.96        4.42      2.44 o 
  -3   0  12       15.06       25.10      5.91 o 
  -2   0  12       12.00        7.42      1.68 o 
  -1   0  12        1.67        2.34      1.26 o 
   0   0  12      217.70      228.04      4.70 o 
   1   0  12      490.65      499.63     15.96 o 
   2   0  12       44.22       42.89      2.50 o 
   3   0  12        2.53        3.52      1.29 o 
   4   0  12       95.78      105.32      5.20 o 
   5   0  12        5.47        2.95      1.19 o 
   6   0  12        9.12        6.72      3.13 o 
   7   0  12       22.11       12.33      6.95 o 
  -9   1  12       98.30      115.69      8.90 o 
  -8   1  12       10.08        9.85      4.29 o 
  -7   1  12        4.81        4.09      2.39 o 
  -6   1  12      235.15      216.75     13.52 o 
  -5   1  12      101.43       99.40      5.82 o 
  -4   1  12       25.05       23.57      1.61 o 
  -3   1  12      159.21      156.00      5.99 o 
  -2   1  12        3.67        3.25      2.06 o 
  -1   1  12       24.86       22.97      4.21 o 
   0   1  12       11.17       11.56      1.68 o 
   1   1  12      899.63      902.91     15.79 o 
   2   1  12      265.25      269.42      6.22 o 
   3   1  12       44.66       46.67      6.32 o 
   4   1  12       12.32        9.47      2.32 o 
   5   1  12       22.23       12.79      3.45 o 
   6   1  12       12.00        7.19      2.74 o 
   7   1  12        3.44        3.57      1.42 o 
   8   1  12        1.17        3.65      2.09 o 
  -9   2  12       14.99       18.35      7.69 o 
  -8   2  12       35.17       40.16      4.19 o 
  -7   2  12       12.80       11.42      3.78 o 
  -6   2  12      372.07      364.25     13.28 o 
  -5   2  12        8.29        7.51      2.20 o 
  -4   2  12      315.99      317.13     16.34 o 
  -3   2  12       19.54       19.67      4.96 o 
  -2   2  12       55.03       57.05      3.98 o 
  -1   2  12       51.00       59.06      3.56 o 
   0   2  12      118.55      121.99      4.80 o 
   1   2  12      200.95      192.30      5.95 o 
   2   2  12      621.64      636.58     14.57 o 
   3   2  12       43.87       40.82      2.80 o 
   4   2  12       51.79       53.85      5.28 o 
   5   2  12      209.42      216.75     12.96 o 
   6   2  12       25.75       24.19      4.23 o 
   7   2  12        2.99        2.68      2.50 o 
  -9   3  12       20.10       28.03     26.79 o 
  -8   3  12        4.08        4.53      4.48 o 
  -7   3  12       77.99       87.49     12.44 o 
  -6   3  12      156.30      165.49     11.51 o 
  -5   3  12       28.73       28.75      8.96 o 
  -4   3  12       34.56       30.95      2.64 o 
  -3   3  12      168.79      170.87      6.23 o 
  -2   3  12      260.79      264.65      7.72 o 
  -1   3  12       68.33       63.85      4.03 o 
   0   3  12       71.56       73.90      3.29 o 
   1   3  12      489.36      477.34     10.84 o 
   2   3  12      142.12      142.52      4.10 o 
   3   3  12       58.19       55.47      3.94 o 
   4   3  12       24.22       21.08      4.88 o 
   5   3  12      392.46      458.24     24.27 o 
   6   3  12       61.90       60.08      7.90 o 
   7   3  12       21.12       16.25      8.31 o 
  -8   4  12        7.49        9.25      5.13 o 
  -7   4  12        9.04        6.06      4.56 o 
  -6   4  12       97.41      101.35     11.42 o 
  -5   4  12       14.53       12.50      3.46 o 
  -4   4  12        3.68        4.41      1.64 o 
  -3   4  12       16.23       17.87      4.19 o 
  -2   4  12       31.27       30.39      5.95 o 
  -1   4  12       18.26       14.85      3.33 o 
   0   4  12       73.85       65.76      3.39 o 
   1   4  12      102.89      113.63      5.57 o 
   2   4  12       62.88       66.70      2.60 o 
   3   4  12       21.99       21.38      2.60 o 
   4   4  12       38.53       33.29      9.00 o 
   5   4  12       44.48       44.91      4.97 o 
   6   4  12        1.68        1.39      1.75 o 
  -7   5  12       59.36       61.27      8.04 o 
  -6   5  12       85.52      105.13     11.21 o 
  -5   5  12        7.78        6.50      2.22 o 
  -4   5  12       17.70       13.80      3.70 o 
  -3   5  12       69.07       73.25      5.66 o 
  -2   5  12       96.93      105.71      8.35 o 
  -1   5  12       50.50       51.42      3.87 o 
   0   5  12        8.94        9.45      2.10 o 
   1   5  12      153.57      149.80      6.46 o 
   2   5  12      102.21      103.01      5.75 o 
   3   5  12       16.54        5.45      2.71 o 
   4   5  12       45.33       42.74     10.46 o 
   5   5  12       11.63        7.33      3.45 o 
  -5   6  12       16.52       20.65      7.76 o 
  -4   6  12       33.04       31.40     12.48 o 
  -3   6  12       18.13       15.95      6.06 o 
  -2   6  12       54.74       58.27      5.73 o 
  -1   6  12       26.67       19.94      4.94 o 
   0   6  12        3.93        3.81      1.46 o 
   1   6  12       42.76       46.82      4.89 o 
   2   6  12       85.73       94.20      6.26 o 
   3   6  12        3.70        2.27      1.55 o 
   4   6  12       27.95       19.00      7.56 o 
  -2   7  12       14.94        8.07      3.77 o 
  -1   7  12       40.11       47.65      7.40 o 
   0   7  12       22.18       15.60      4.78 o 
  -9   0  13       65.24       88.17     14.76 o 
  -8   0  13       39.00       60.89     10.98 o 
  -7   0  13       38.02       44.72     12.88 o 
  -6   0  13        7.34        4.84      3.27 o 
  -5   0  13      202.81      202.58      8.63 o 
  -4   0  13        0.02       -0.21      5.06 o 
  -3   0  13      321.88      358.44     16.31 o 
  -2   0  13      468.16      473.99     20.18 o 
  -1   0  13        1.48        2.65      1.31 o 
   0   0  13       46.61       43.28      5.55 o 
   1   0  13       49.15       51.68      2.98 o 
   2   0  13      728.10      729.93     31.41 o 
   3   0  13      163.42      157.34      6.69 o 
   4   0  13       73.02       70.81     11.72 o 
   5   0  13        1.39        0.97      1.78 o 
   6   0  13        5.88        2.19      2.73 o 
   7   0  13       97.62       91.49      8.74 o 
  -9   1  13        6.35        5.73      3.22 o 
  -8   1  13        0.54        1.09      6.92 o 
  -7   1  13       13.50       11.69      3.47 o 
  -6   1  13        5.48        1.62      2.68 o 
  -5   1  13       58.43       51.49      5.79 o 
  -4   1  13       45.20       44.98      6.38 o 
  -3   1  13        6.73        4.60      1.79 o 
  -2   1  13      276.53      286.67     12.16 o 
  -1   1  13       21.72       25.64      4.51 o 
   0   1  13       74.62       76.10      3.38 o 
   1   1  13     1766.19     1765.73     43.37 o 
   2   1  13       50.36       50.42      1.07 o 
   3   1  13       11.64       11.03      3.14 o 
   4   1  13       19.04       18.43      4.62 o 
   5   1  13       22.86       18.92      4.63 o 
   6   1  13       30.60       20.91      6.35 o 
   7   1  13       81.09       85.26      9.96 o 
  -9   2  13        1.04       -0.17     15.38 o 
  -8   2  13       22.99       20.33      7.08 o 
  -7   2  13        0.58        1.15      2.35 o 
  -6   2  13       73.86       69.33      7.86 o 
  -5   2  13      126.45      135.49      9.89 o 
  -4   2  13      141.66      151.21      4.96 o 
  -3   2  13      134.63      139.56      5.52 o 
  -2   2  13      167.25      166.76      5.33 o 
  -1   2  13       59.83       60.09      5.14 o 
   0   2  13       32.65       34.05      3.23 o 
   1   2  13      131.28      128.67      3.87 o 
   2   2  13       98.24       92.31      3.02 o 
   3   2  13        6.67        7.57      2.39 o 
   4   2  13       68.47       66.25      3.94 o 
   5   2  13       12.48        9.99      2.60 o 
   6   2  13       40.01       41.06      8.74 o 
   7   2  13      147.80      159.86     12.02 o 
  -8   3  13        3.83        0.58      6.18 o 
  -7   3  13       34.82       32.38      9.43 o 
  -6   3  13       21.95       12.01      6.63 o 
  -5   3  13        3.31        2.99      2.87 o 
  -4   3  13       11.79       11.60      3.22 o 
  -3   3  13       22.80       17.19      3.97 o 
  -2   3  13       30.84       26.43      5.17 o 
  -1   3  13       45.71       40.09      2.38 o 
   0   3  13       59.53       58.11      2.65 o 
   1   3  13      925.89     1013.80     18.85 o 
   2   3  13        8.77        9.20      2.09 o 
   3   3  13       21.25       23.41      6.10 o 
   4   3  13       27.08       21.93      5.70 o 
   5   3  13        5.42        6.15      3.53 o 
   6   3  13        6.30        4.98      2.74 o 
   7   3  13        0.74        1.04      2.63 o 
  -7   4  13       24.92       14.92      8.37 o 
  -6   4  13      100.32       96.82     10.36 o 
  -5   4  13       25.41       24.03      7.17 o 
  -4   4  13       83.70       82.47      5.66 o 
  -3   4  13       27.12       25.96      4.96 o 
  -2   4  13      157.39      157.25      5.51 o 
  -1   4  13       30.92       30.82      3.67 o 
   0   4  13       46.28       46.26      3.15 o 
   1   4  13       52.59       55.77      4.72 o 
   2   4  13      124.87      130.35      7.73 o 
   3   4  13       49.34       47.47      6.86 o 
   4   4  13      104.97      101.88      5.51 o 
   5   4  13       21.16       22.96      8.39 o 
   6   4  13       36.74       38.42      3.44 o 
  -6   5  13       15.85        9.90      4.99 o 
  -5   5  13       65.98       76.39      7.79 o 
  -4   5  13       13.23        8.46      2.43 o 
  -3   5  13        4.55        2.24      1.25 o 
  -2   5  13       77.50       81.04      4.81 o 
  -1   5  13        9.50        6.02      1.29 o 
   0   5  13       12.27        9.61      2.60 o 
   1   5  13      493.77      554.78     16.26 o 
   2   5  13       30.06       24.76      6.30 o 
   3   5  13        8.50        6.81      3.56 o 
   4   5  13       19.70       14.34      5.49 o 
   5   5  13       24.46       15.54      9.74 o 
  -5   6  13       12.16       12.71      9.92 o 
  -4   6  13       27.59       32.87      9.70 o 
  -3   6  13        6.52        4.92      2.19 o 
  -2   6  13       50.19       52.23      4.16 o 
  -1   6  13       13.25       10.84      4.52 o 
   0   6  13       52.21       58.91      4.80 o 
   1   6  13        2.33        1.96      1.56 o 
   2   6  13       22.81       10.14      4.79 o 
   3   6  13       12.16       11.35      4.70 o 
  -9   0  14        0.11       -2.89     11.56 o 
  -8   0  14        7.68       24.41     10.96 o 
  -7   0  14        5.97        8.37     14.05 o 
  -6   0  14        0.29        1.08      1.32 o 
  -5   0  14      121.83      124.49     21.63 o 
  -4   0  14       17.03       10.03      2.32 o 
  -3   0  14       10.18        3.58      4.57 o 
  -2   0  14       60.04       57.43     11.15 o 
  -1   0  14       94.25       73.70     18.96 o 
   0   0  14      111.54      113.14      6.42 o 
   1   0  14       20.45       20.48      2.97 o 
   2   0  14        1.60        1.13      1.58 o 
   3   0  14      208.38      228.14     13.31 o 
   4   0  14       68.89       61.01      6.03 o 
   5   0  14       11.40        8.23      3.37 o 
   6   0  14        7.95        7.71      4.41 o 
   7   0  14       62.67       61.10      7.24 o 
  -9   1  14       50.61       48.49      6.51 o 
  -8   1  14        8.56        9.37     10.21 o 
  -7   1  14       24.43       21.73      7.85 o 
  -6   1  14       42.73       36.85      9.56 o 
  -5   1  14       50.51       49.44      7.45 o 
  -4   1  14       49.90       48.95      2.73 o 
  -3   1  14      347.36      338.95      8.69 o 
  -2   1  14      127.08      133.63      5.28 o 
  -1   1  14      121.74      112.52      7.16 o 
   0   1  14      148.22      145.27      4.60 o 
   1   1  14     1278.57     1238.37     43.69 o 
   2   1  14       70.89       72.05      5.35 o 
   3   1  14       91.21       93.00      5.28 o 
   4   1  14       68.12       61.63      5.51 o 
   5   1  14       11.22        7.96      2.54 o 
   6   1  14        6.08        3.30      1.49 o 
   7   1  14       22.68       14.39      7.92 o 
  -8   2  14       23.55       25.54      7.95 o 
  -7   2  14        5.08        4.57      2.48 o 
  -6   2  14       32.84       34.71     10.26 o 
  -5   2  14       74.47       80.05      5.85 o 
  -4   2  14       42.06       43.43      2.36 o 
  -3   2  14      242.78      239.25      8.48 o 
  -2   2  14       98.46       95.39      3.89 o 
  -1   2  14       13.40       11.22      2.62 o 
   0   2  14      114.76      112.69      3.86 o 
   1   2  14      195.12      194.16      5.44 o 
   2   2  14        0.19        2.23      1.59 o 
   3   2  14       30.87       25.90      5.60 o 
   4   2  14       22.25       26.17      5.71 o 
   5   2  14       12.48       11.48      3.86 o 
   6   2  14       58.83       62.03      4.99 o 
   7   2  14        8.35        3.07      5.85 o 
  -8   3  14       15.38       12.86      9.33 o 
  -7   3  14       14.16        9.22      3.82 o 
  -6   3  14        2.96        1.49      1.32 o 
  -5   3  14       92.68      100.76      6.81 o 
  -4   3  14      104.40      100.33      4.47 o 
  -3   3  14       46.37       38.69      4.90 o 
  -2   3  14       13.15        8.99      2.53 o 
  -1   3  14       90.55       87.76      4.62 o 
   0   3  14       91.34       98.64      5.61 o 
   1   3  14      691.05      726.43      9.21 o 
   2   3  14       12.65        9.17      2.04 o 
   3   3  14      114.09      124.71      6.68 o 
   4   3  14       12.17        9.31      2.63 o 
   5   3  14       38.58       33.09     13.74 o 
   6   3  14        1.49        0.56      2.18 o 
  -7   4  14        6.19        4.21      5.90 o 
  -6   4  14        1.91        1.33      1.68 o 
  -5   4  14       65.82       66.08      8.05 o 
  -4   4  14       26.09       29.32      5.08 o 
  -3   4  14      146.66      150.64      7.45 o 
  -2   4  14      111.86      114.11      6.63 o 
  -1   4  14       12.94       11.47      2.57 o 
   0   4  14       12.62        9.97      2.27 o 
   1   4  14       62.09       57.44      3.42 o 
   2   4  14       45.19       47.51      4.14 o 
   3   4  14        0.26        1.95      1.15 o 
   4   4  14        6.34        3.40      2.46 o 
   5   4  14        2.54        3.47      2.72 o 
  -6   5  14        1.21        2.04     16.58 o 
  -5   5  14        0.58        1.56      1.52 o 
  -4   5  14        8.62        7.52      2.19 o 
  -3   5  14      123.81      123.56      5.36 o 
  -2   5  14       79.64       78.68      3.58 o 
  -1   5  14       34.69       33.49      4.69 o 
   0   5  14       75.20       78.82      3.41 o 
   1   5  14      354.21      369.91     11.90 o 
   2   5  14        2.05        2.30      1.35 o 
   3   5  14       14.50       11.33      5.77 o 
   4   5  14       18.31       14.90      8.42 o 
  -4   6  14        3.04        2.87      3.46 o 
  -3   6  14        1.36        0.85      1.25 o 
  -2   6  14       26.43       14.16      5.04 o 
  -1   6  14       19.67       16.85      5.54 o 
   0   6  14       39.31       27.93      3.77 o 
   1   6  14       22.87       15.89      6.15 o 
   2   6  14       49.59       56.27      8.93 o 
  -8   0  15        1.14       10.73     16.07 o 
  -7   0  15       25.37       30.81     15.57 o 
  -6   0  15       16.16        9.01     13.32 o 
  -5   0  15        8.28        5.04      2.35 o 
  -4   0  15        2.30        2.73      1.80 o 
  -3   0  15      189.81      180.57     18.28 o 
  -2   0  15       92.45       56.81     15.88 o 
  -1   0  15      222.07      246.33     13.91 o 
   0   0  15       86.23       93.95      7.27 o 
   1   0  15       10.57        8.83      2.83 o 
   2   0  15      171.55      194.21     11.97 o 
   3   0  15        1.11        1.70      2.29 o 
   4   0  15       24.40       21.91      8.20 o 
   5   0  15        0.15        0.63      1.95 o 
   6   0  15       20.43        9.40     10.42 o 
  -8   1  15        3.03        3.40      7.20 o 
  -7   1  15       34.74       46.69      9.46 o 
  -6   1  15       35.97       39.29      6.37 o 
  -5   1  15       85.32       94.46      8.33 o 
  -4   1  15       53.89       35.04      8.29 o 
  -3   1  15      195.38      172.19      6.36 o 
  -2   1  15       89.77       93.69      4.03 o 
  -1   1  15       11.46        9.60      2.95 o 
   0   1  15       57.35       58.78      3.29 o 
   1   1  15      307.99      308.07     12.25 o 
   2   1  15       17.32       17.95      4.01 o 
   3   1  15      107.15      103.78      9.00 o 
   4   1  15       79.16       78.21      8.52 o 
   5   1  15       35.67       38.92      3.95 o 
   6   1  15       93.20       97.24      8.69 o 
  -8   2  15        3.54        2.77      2.74 o 
  -7   2  15       17.00       12.16     10.88 o 
  -6   2  15       65.44       70.84      7.01 o 
  -5   2  15       47.19       39.88      6.32 o 
  -4   2  15      100.68      103.49      6.49 o 
  -3   2  15        9.39        5.03      1.29 o 
  -2   2  15      104.12       95.34      5.31 o 
  -1   2  15        6.38        5.37      1.26 o 
   0   2  15       65.87       61.04      3.70 o 
   1   2  15        2.44        2.04      1.05 o 
   2   2  15        1.25        1.27      1.48 o 
   3   2  15       19.53       19.12      5.02 o 
   4   2  15        4.27        3.13      1.76 o 
   5   2  15       35.76       34.93      7.02 o 
   6   2  15       14.57        8.97      5.60 o 
  -7   3  15        1.61        1.23      2.00 o 
  -6   3  15       12.09        8.94      4.24 o 
  -5   3  15       71.97       77.87      6.86 o 
  -4   3  15        6.34        3.30      1.71 o 
  -3   3  15      464.14      478.95     15.04 o 
  -2   3  15       25.96       19.96      4.80 o 
  -1   3  15       12.80       11.83      2.94 o 
   0   3  15      154.89      153.88      5.18 o 
   1   3  15      358.88      388.29     20.07 o 
   2   3  15       54.32       46.89      9.29 o 
   3   3  15       10.47        9.37      2.94 o 
   4   3  15       11.54        9.87      3.69 o 
   5   3  15        4.93        3.23      1.80 o 
  -6   4  15       34.84       35.27      8.79 o 
  -5   4  15       57.21       63.16      6.47 o 
  -4   4  15       18.80       20.82      6.01 o 
  -3   4  15       41.12       30.49      4.76 o 
  -2   4  15       72.80       71.84      4.31 o 
  -1   4  15       15.94       14.93      2.91 o 
   0   4  15       14.59       11.40      2.83 o 
   1   4  15       32.71       29.41      3.23 o 
   2   4  15       16.94       12.94      3.03 o 
   3   4  15        0.34        1.47      2.58 o 
   4   4  15       17.49        8.86      4.00 o 
  -5   5  15       18.72       13.03      4.68 o 
  -4   5  15       15.77       11.80      5.82 o 
  -3   5  15       25.91       15.57      3.97 o 
  -2   5  15        7.25        5.23      1.99 o 
  -1   5  15       12.28       10.36      2.92 o 
   0   5  15      102.69      104.70      9.15 o 
   1   5  15       42.41       39.50      3.67 o 
   2   5  15        2.41        2.48      2.25 o 
   3   5  15       59.40       69.43      6.60 o 
  -2   6  15       43.00       35.66      7.13 o 
  -1   6  15       39.31       45.26      4.62 o 
   0   6  15        5.31        3.64      1.93 o 
  -8   0  16       33.05       15.72     12.65 o 
  -7   0  16        3.85        8.24     10.11 o 
  -6   0  16      138.13      129.43     13.55 o 
  -5   0  16        6.44        8.79      9.06 o 
  -4   0  16        0.71       -5.87     12.39 o 
  -3   0  16       44.27       40.91     12.34 o 
  -2   0  16       41.99       36.45     13.23 o 
  -1   0  16      194.66      210.00     17.13 o 
   0   0  16       27.01       25.64      6.88 o 
   1   0  16       15.15       16.62      5.88 o 
   2   0  16        6.85        6.74      3.68 o 
   3   0  16       36.99       37.36     11.74 o 
   4   0  16      335.75      395.79     12.04 o 
   5   0  16       40.81       48.11      6.88 o 
   6   0  16        4.39        3.46      1.99 o 
  -8   1  16       49.52       59.09      7.64 o 
  -7   1  16        9.52        7.96      3.47 o 
  -6   1  16        5.21        5.67      6.68 o 
  -5   1  16       17.23       16.51      6.08 o 
  -4   1  16       30.36       27.71      5.37 o 
  -3   1  16      315.95      278.07     12.76 o 
  -2   1  16        4.08        4.38      1.81 o 
  -1   1  16       61.32       63.17      5.49 o 
   0   1  16       66.43       63.57      5.22 o 
   1   1  16       64.07       63.69      8.97 o 
   2   1  16       66.02       74.15      6.33 o 
   3   1  16       23.94       23.26      5.09 o 
   4   1  16       18.16       13.05      3.94 o 
   5   1  16        0.91        1.47      1.38 o 
   6   1  16        1.60        2.76      1.55 o 
  -7   2  16       36.57       30.33      7.36 o 
  -6   2  16        4.74        9.85      3.98 o 
  -5   2  16       10.51        6.35      2.07 o 
  -4   2  16       23.40       19.62      5.77 o 
  -3   2  16       55.59       59.41      4.51 o 
  -2   2  16        2.04        2.55      1.33 o 
  -1   2  16       27.71       25.42      2.92 o 
   0   2  16        9.51        8.71      2.18 o 
   1   2  16       33.20       28.28      6.41 o 
   2   2  16        1.13        0.94      1.21 o 
   3   2  16       11.27       11.27      3.23 o 
   4   2  16       76.84       89.10      8.39 o 
   5   2  16        3.30        2.06      2.36 o 
  -7   3  16        1.48        1.97      1.48 o 
  -6   3  16       51.58       50.29      5.55 o 
  -5   3  16        2.17        3.43      5.30 o 
  -4   3  16       93.62       90.21      6.30 o 
  -3   3  16      170.30      159.44      7.26 o 
  -2   3  16       25.20       28.40      4.92 o 
  -1   3  16        9.42        7.92      2.08 o 
   0   3  16      146.08      148.75      7.26 o 
   1   3  16       15.38       12.71      3.69 o 
   2   3  16       81.44       88.47      6.30 o 
   3   3  16        5.15        2.38      1.70 o 
   4   3  16       38.33       34.63      7.34 o 
   5   3  16        7.74        6.63      3.09 o 
  -6   4  16       16.70       13.16      4.34 o 
  -5   4  16       26.97       21.16      7.51 o 
  -4   4  16       44.41       54.51      6.95 o 
  -3   4  16       41.22       45.20      5.15 o 
  -2   4  16        8.51        9.02      2.85 o 
  -1   4  16        7.34        6.78      2.13 o 
   0   4  16       85.32       90.31      3.85 o 
   1   4  16       25.73       20.72      8.26 o 
   2   4  16        6.97        5.71      3.43 o 
   3   4  16        3.89        3.39      2.45 o 
   4   4  16       21.18       16.11      9.69 o 
  -4   5  16       15.41       12.53      4.57 o 
  -3   5  16       58.97       56.53      5.26 o 
  -2   5  16       19.50       15.58      4.26 o 
  -1   5  16       18.16       10.63      5.07 o 
   0   5  16      102.30      106.95      6.86 o 
   1   5  16       15.65        9.32      3.69 o 
   2   5  16        2.29        1.80      1.59 o 
  -7   0  17       18.97       28.59     20.52 o 
  -6   0  17        2.28       10.12      9.01 o 
  -5   0  17        0.03       -2.92      9.79 o 
  -4   0  17        2.31       -2.69      9.91 o 
  -3   0  17        0.01        5.94      3.95 o 
  -2   0  17      122.08      149.93     17.26 o 
  -1   0  17       58.82       59.12     14.85 o 
   0   0  17      140.66      152.35     18.61 o 
   1   0  17      187.72      179.10     13.66 o 
   2   0  17       40.86       33.13      6.87 o 
   3   0  17       11.90       12.05      4.83 o 
   4   0  17      121.40      153.38     21.38 o 
   5   0  17        3.52        2.09      2.63 o 
  -7   1  17        8.24        9.97      5.28 o 
  -6   1  17       56.37       54.08      8.94 o 
  -5   1  17       14.83       19.69      4.23 o 
  -4   1  17       44.15       28.00      6.72 o 
  -3   1  17       93.12       85.93      9.20 o 
  -2   1  17       50.75       56.42      5.98 o 
  -1   1  17      109.05      107.35      6.03 o 
   0   1  17        0.82        0.66      1.58 o 
   1   1  17       74.50       86.30      6.79 o 
   2   1  17       46.92       59.86      8.81 o 
   3   1  17       13.75       14.45      3.53 o 
   4   1  17       12.95        8.68      3.36 o 
   5   1  17       27.69       29.57      7.79 o 
  -7   2  17       43.74       39.14      9.90 o 
  -6   2  17        6.90       13.53      4.31 o 
  -5   2  17       35.33       31.78      5.47 o 
  -4   2  17       33.48       30.29      6.61 o 
  -3   2  17        3.14        2.34      1.80 o 
  -2   2  17        4.43        2.39      1.39 o 
  -1   2  17       61.39       69.46      4.73 o 
   0   2  17       68.20       72.94      6.92 o 
   1   2  17       78.88       77.79      7.50 o 
   2   2  17       10.38        8.82      2.33 o 
   3   2  17       19.44       13.39      4.72 o 
   4   2  17      310.78      403.52     19.22 o 
   5   2  17        2.78        3.67      3.39 o 
  -6   3  17       16.79       11.21      5.81 o 
  -5   3  17       12.98       10.35      4.16 o 
  -4   3  17       17.13        8.54      3.36 o 
  -3   3  17        8.97        9.12      2.24 o 
  -2   3  17      103.31      110.66      6.01 o 
  -1   3  17        2.11        1.55      0.91 o 
   0   3  17       17.39       17.43      6.37 o 
   1   3  17       65.29       52.81      5.27 o 
   2   3  17        0.55        3.05      1.37 o 
   3   3  17       31.01       22.06      7.51 o 
   4   3  17        4.91        4.50      3.07 o 
  -5   4  17       32.34       25.45      7.92 o 
  -4   4  17        8.66        7.61      3.29 o 
  -3   4  17        0.83        1.97      1.61 o 
  -2   4  17       32.85       33.18      3.49 o 
  -1   4  17       22.70       17.73      4.35 o 
   0   4  17       10.13        8.63      4.62 o 
   1   4  17       15.99       11.86      4.72 o 
   2   4  17        3.58        2.22      1.74 o 
   3   4  17       15.67       13.15      6.77 o 
  -2   5  17        5.47        2.08      1.06 o 
  -1   5  17        5.72        3.31      2.42 o 
   0   5  17       27.82       30.22      8.77 o 
  -7   0  18      145.13      162.85     14.88 o 
  -6   0  18       74.32       78.29     14.33 o 
  -5   0  18       19.47       24.44     12.50 o 
  -4   0  18        0.11        7.07      3.94 o 
  -3   0  18        7.03        9.57      9.91 o 
  -2   0  18       82.72       90.61     16.30 o 
  -1   0  18       20.38       21.94      8.30 o 
   0   0  18      106.94       83.58     34.79 o 
   1   0  18        0.03       -2.32      5.29 o 
   2   0  18       82.35       71.43     24.37 o 
   3   0  18        6.56        9.16      5.18 o 
   4   0  18      130.80      159.81     16.93 o 
  -6   1  18        4.01        2.52      2.40 o 
  -5   1  18       11.68        6.83      2.82 o 
  -4   1  18       20.97       23.06      6.13 o 
  -3   1  18        8.90        9.97      3.49 o 
  -2   1  18      112.55      124.26      8.40 o 
  -1   1  18       22.88       19.58      3.64 o 
   0   1  18        7.64        8.96      3.01 o 
   1   1  18      104.89      123.77     11.17 o 
   2   1  18       58.18       72.45     10.58 o 
   3   1  18       42.27       42.31      8.62 o 
   4   1  18        3.05        2.83      1.90 o 
  -6   2  18        9.90       11.17      4.34 o 
  -5   2  18       39.08       33.24      5.44 o 
  -4   2  18       52.73       54.44      6.93 o 
  -3   2  18       13.82        9.45      3.70 o 
  -2   2  18        7.25        4.94      1.71 o 
  -1   2  18       15.49       13.18      4.80 o 
   0   2  18       11.25       10.09      2.85 o 
   1   2  18       22.54       22.80      6.34 o 
   2   2  18        9.59        6.97      3.46 o 
   3   2  18       42.55       49.08      7.33 o 
   4   2  18      203.46      250.87      9.04 o 
  -5   3  18       37.38       36.34      9.26 o 
  -4   3  18        7.57       10.05      4.30 o 
  -3   3  18       78.12       84.76      6.85 o 
  -2   3  18       21.55       15.89      4.63 o 
  -1   3  18        0.64        1.13      1.28 o 
   0   3  18       12.62        7.92      3.38 o 
   1   3  18        1.05        0.76      2.38 o 
   2   3  18        0.56        1.62      1.93 o 
   3   3  18       23.05       20.38      3.80 o 
  -4   4  18       11.42       15.54      8.21 o 
  -3   4  18       10.11       10.00      3.14 o 
  -2   4  18        6.48        3.73      1.97 o 
  -1   4  18       43.73       49.00      3.90 o 
   0   4  18        2.74        1.74      1.59 o 
   1   4  18       26.46       17.24      8.21 o 
  -6   0  19        7.35        7.06      7.58 o 
  -5   0  19       11.95       12.55      9.51 o 
  -4   0  19       15.17        3.32      6.70 o 
  -3   0  19        3.31        0.02      9.38 o 
  -2   0  19        6.81        9.56      9.43 o 
  -1   0  19       50.10       51.64     22.87 o 
   0   0  19       42.07       35.25     18.88 o 
   1   0  19        0.00        1.26      3.27 o 
   2   0  19        3.95        7.54      3.90 o 
   3   0  19      100.40      141.52     15.92 o 
  -6   1  19       96.95      119.42      7.73 o 
  -5   1  19        2.33        1.65      2.21 o 
  -4   1  19       15.00       11.92      4.43 o 
  -3   1  19       24.90       18.36      8.64 o 
  -2   1  19       17.23       12.25      3.34 o 
  -1   1  19       69.46       86.54      9.68 o 
   0   1  19       11.61       11.18      3.76 o 
   1   1  19       13.15       11.95      3.43 o 
   2   1  19       73.32       76.91      6.84 o 
   3   1  19       26.86       27.64      5.14 o 
  -5   2  19        1.51        1.70      2.12 o 
  -4   2  19       65.65       66.01      8.66 o 
  -3   2  19       11.90        8.10      2.96 o 
  -2   2  19       13.57       15.08      3.71 o 
  -1   2  19       29.20       26.41      4.70 o 
   0   2  19       78.62       82.26      6.43 o 
   1   2  19       79.99       83.62      8.05 o 
   2   2  19        6.75        5.16      3.68 o 
  -4   3  19       44.87       48.01      4.85 o 
  -3   3  19       20.14       13.58      4.20 o 
  -2   3  19       11.30        9.16      3.45 o 
  -1   3  19       97.95      127.06     25.20 o 
   0   3  19       10.72        6.45      4.59 o 
   1   3  19        5.08        5.16      2.21 o 
  -5   0  20       11.36       18.11     10.92 o 
  -4   0  20       99.06       91.41     15.34 o 
  -3   0  20        4.66       12.88      7.40 o 
  -2   0  20       26.61       21.90     13.76 o 
  -1   0  20       33.11       26.22     12.15 o 
   0   0  20        0.15        0.14      4.03 o 
   1   0  20       42.01       33.41     15.89 o 
   2   0  20       27.40       23.50     11.47 o 
  -4   1  20        9.56        8.13      3.94 o 
  -3   1  20        6.52        3.34      1.93 o 
  -2   1  20       18.71       15.62      9.09 o 
  -1   1  20       10.40        7.28      3.75 o 
   0   1  20       81.64      101.21     12.58 o 
   1   1  20       71.86       82.66      6.75 o 
   2   1  20        8.69        4.24      2.52 o 
  -4   2  20       11.86       14.15      4.13 o 
  -3   2  20       36.20       22.42      8.45 o 
  -2   2  20       40.28       35.46     15.94 o 
  -1   2  20       11.50        9.49      4.06 o 
   0   2  20       16.22       10.06      3.91 o 
   1   2  20       39.76       40.69      6.67 o 
  -3   0  21       34.30       23.90     15.08 o 
  -2   0  21        3.42        1.92      3.35 o 
  -1   0  21        1.71        9.84      7.70 o 
   0   0  21       52.44       73.28     14.50 o 
  -2   1  21        7.78        7.43      5.10 o 
  -1   1  21       22.62       20.09      8.91 o 
                                                 
